# Supplementary material for: A “Mammalian-like” Pycnodont Fish: Independent Acquisition of Thecodont Implantation, True Vertical Replacement, and Carnassial Dentitions in Carnivorous Mammals and a Peculiar Group of Pycnodont Fish
Source: Life (Basel). 2022 Feb 8;12(2):250. doi: 10.3390/life12020250 (PMC8878644; doi:10.3390/life12020250)
Supplement: Supplementary file 1 [file life-12-00250-s001.zip]

Archive with 2 entries (2 files):
- Supplementary Material S1-life-1591663.pdf
- Supplementary Material S2-life-1591663.xlsx
