# Supplementary material for: A “Mammalian-like” Pycnodont Fish: Independent Acquisition of Thecodont Implantation, True Vertical Replacement, and Carnassial Dentitions in Carnivorous Mammals and a Peculiar Group of Pycnodont Fish
Source: Life (Basel). 2022 Feb 8;12(2):250. doi: 10.3390/life12020250 (PMC8878644; doi:10.3390/life12020250)
Supplement: Supplementary file 1 [file life-12-00250-s001.zip › Supplementary Material S2-life-1591663.xlsx]

## Sheet: PBDB_Pycnodontiformes
Data Provider	The Paleobiology Database
Data Source	The Paleobiology Database
Data License	Creative Commons CC-BY
License URL	http://creativecommons.org/licenses/by/4.0/
Documentation URL	http://paleobiodb.org/data1.2/occs/list_doc.html
Data URL	http://paleobiodb.org/data1.2/occs/list.csv?datainfo&rowcount&base_name=Pycnodontiformes
Access Time	Tue 2022-01-04 05:18:02 GMT
Title	PBDB Data Service
Parameters:
	base_name	Pycnodontiformes
	timerule	major
	taxon_status	all
Elapsed Time	0.039
Records Found	499
Records Returned	499
Records:
occurrence_no	record_type	reid_no	flags	collection_no	identified_name	identified_rank	identified_no	difference	accepted_name	accepted_rank	accepted_no	early_interval	late_interval	max_ma	min_ma	reference_no
28197	occ			2166	Sphaerodus globulosus	species	90660	species not entered	Sphaerodus	genus	90660	Albian		113	100.5	66
28407	occ			2175	Pycnodus munsteri	species	440566		Pycnodus munsteri	species	440458	Early Aptian		125.45	122.46	66
28408	occ			2175	Pycnodus complanatus	species	440459		Pycnodus complanatus	species	440459	Early Aptian		125.45	122.46	66
28646	occ			2186	Pycnodus couloni	species	440568		Pycnodus couloni	species	440568	Aptian		125	113	66
28647	occ			2186	Pycnodus munsteri	species	440566		Pycnodus munsteri	species	440458	Aptian		125	113	66
28648	occ			2186	Sphaerodus sp.	genus	90660		Sphaerodus	genus	90660	Aptian		125	113	66
28995	occ			2195	Pycnodus couloni	species	440568		Pycnodus couloni	species	440568	Barremian		129.4	125	66
29061	occ			2197	Pycnodus couloni	species	440568		Pycnodus couloni	species	440568	Barremian		129.4	125	66
29076	occ			2198	Pycnodus couloni	species	440568		Pycnodus couloni	species	440568	Hauterivian		132.9	129.4	66
29077	occ			2198	Sphaerodus neocomiensis	species	90660	species not entered	Sphaerodus	genus	90660	Hauterivian		132.9	129.4	66
29977	occ			2217	Pycnodus sp.	genus	35186		Pycnodus	genus	35186	Valanginian		139.8	132.9	66
30045	occ			2222	Pycnodus cylindricus	species	35186	species not entered	Pycnodus	genus	35186	Valanginian		139.8	132.9	66
30262	occ			2225	Pycnodus cylindricus	species	35186	species not entered	Pycnodus	genus	35186	Valanginian		139.8	132.9	66
30568	occ			2232	Pycnodus munsteri	species	440566		Pycnodus munsteri	species	440458	Early Aptian		125.45	122.46	66
30569	occ			2232	Pycnodus complanatus	species	440459		Pycnodus complanatus	species	440459	Early Aptian		125.45	122.46	66
30691	occ			2237	Pycnodus obliquus	species	35186	species not entered	Pycnodus	genus	35186	Albian		113	100.5	66
30867	occ			2247	Pycnodus sp.	genus	35186		Pycnodus	genus	35186	Valanginian		139.8	132.9	68
31167	occ			2256	Pycnodus couloni	species	440568		Pycnodus couloni	species	440568	Hauterivian		132.9	129.4	68
31168	occ			2256	Sphaerodus neocomiensis	species	90660	species not entered	Sphaerodus	genus	90660	Hauterivian		132.9	129.4	68
31253	occ			2259	Pycnodus couloni	species	440568		Pycnodus couloni	species	440568	Hauterivian		132.9	129.4	68
146071	occ			12855	Coelodus toncoensis	species	35173	species not entered	Coelodus	genus	35173	Maastrichtian		72.1	66	19317
220067	occ			22679	Pycnodontidae indet.	family	210644		Pycnodontidae	family	63115	Late Albian	Early Cenomanian	105.3	93.5	13288
255596	occ	30974		14455	Anomoeodus phaseolus	species	117688		Anomoeodus phaseolus	species	117687	Middle Campanian	Late Campanian	83.5	70.6	54671
255602	occ			14455	Pycnodontidae indet.	family	210644		Pycnodontidae	family	63115	Middle Campanian	Late Campanian	83.5	70.6	1691
256781	occ			24915	Pycnodontidae indet.	family	210644		Pycnodontidae	family	63115	Late Campanian		83.5	70.6	6989
281620	occ			26818	Anomoeodus phaseolus	species	117688		Anomoeodus phaseolus	species	117687	Maastrichtian		72.1	66	7438
284102	occ	10477		27014	Pycnodus bicresta	species	154355		Pycnodus bicresta	species	154355	Maastrichtian		72.1	66	7470
289164	occ			27570	Anomoeodus phaseolus	species	117688		Anomoeodus phaseolus	species	117687	Middle Campanian	Late Campanian	83.5	70.6	776
289609	occ			14408	n. gen. Paramicrodon n. sp. estesi	species	193663		Paramicrodon estesi	species	193663	Aptian		125	113	56060
289610	occ			14408	Palaeobalistum n. sp. geiseri	species	326731		Palaeobalistum geiseri	species	326731	Aptian		125	113	56060
289611	occ			14408	Proscincetes texanus	species	35185	species not entered	Proscincetes	genus	35185	Aptian		125	113	7600
289612	occ			14408	Coelodus sp.	genus	35173		Coelodus	genus	35173	Aptian		125	113	56060
289626	occ			27603	Pycnodontiformes indet.	order	35167		Pycnodontiformes	order	35167	Albian		113	100.5	7600
289632	occ			27604	Callodus coronatus	species	193665		Callodus coronatus	species	193665	Albian		113	100.5	7600
289645	occ			27606	Callodus coronatus	species	193665		Callodus coronatus	species	193665	Albian		113	100.5	7600
289655	occ			14411	Gyronchus dumblei	species	35178	species not entered	Gyronchus	genus	35178	Albian		113	100.5	7600
289656	occ			14411	Callodus coronatus	species	193665		Callodus coronatus	species	193665	Albian		113	100.5	7600
289710	occ			27613	Paramicrodon estesi	species	193663		Paramicrodon estesi	species	193663	Albian		113	100.5	7600
289729	occ			14375	Nonaphalagodus trinitiensis	species	193661		Nonaphalagodus trinitiensis	species	193661	Albian		113	100.5	56060
290975	occ			27774	Macromesodon dumblei	species	99894	species not entered	Macromesodon	genus	99894	Early Albian		112.03	109	736
290976	occ			27774	Nonaphalagodus trinitiensis	species	193661		Nonaphalagodus trinitiensis	species	193661	Early Albian		112.03	109	736
290977	occ			27774	Callodus coronatus	species	193665		Callodus coronatus	species	193665	Early Albian		112.03	109	736
290978	occ			27774	Paramicrodon estesi	species	193663		Paramicrodon estesi	species	193663	Early Albian		112.03	109	736
290979	occ			27774	Palaeobalistum sp.	genus	35183		Palaeobalistum	genus	35183	Early Albian		112.03	109	736
293789	occ			28006	Pycnodontiformes indet.	order	35167		Pycnodontiformes	order	35167	Late Barremian		130	125.45	7671
303959	occ			31054	Pycnodontidae indet.	family	210644		Pycnodontidae	family	63115	Early Bathonian		167.7	164.7	27913
304829	occ			31172	Pycnodontidae indet.	family	210644		Pycnodontidae	family	63115	Early Albian		112.03	109	8392
332012	occ			31267	Pycnodontidae indet.	family	210644		Pycnodontidae	family	63115	Ypresian		56	47.8	8420
332030	occ			31267	Pycnodus toliapicus	species	353858		Pycnodus toliapicus	species	353858	Ypresian		56	47.8	8420
332039	occ			31269	Pycnodus toliapicus	species	353858		Pycnodus toliapicus	species	353858	Ypresian		56	47.8	8420
332385	occ			31298	Pycnodus toliapicus	species	353858		Pycnodus toliapicus	species	353858	Ypresian	Middle Eocene	56	37.2	8420
332386	occ			31299	Pycnodus n. sp. bicresta	species	154355		Pycnodus bicresta	species	154355	Lutetian		47.8	41.3	8420
341505	occ			32181	Anomoeodus phaseolus	species	117688		Anomoeodus phaseolus	species	117687	Late Campanian		83.5	70.6	8667
372832	occ			35289	Anomoeodus phaseolus	species	117688		Anomoeodus phaseolus	species	117687	Late Santonian	Middle Campanian	85.8	70.6	9505
374060	occ			35365	Hadrodus priscus	species	125055		Hadrodus priscus	species	125055	Middle Turonian		93.5	89.3	9547
375073	occ	37308		35429	Micropycnodon cf. kansasensis	species	302166		Micropycnodon kansasensis	species	302165	Middle Cenomanian		99.6	93.5	34831
402922	occ			38659	Anomoeodus angustus	species	35169	species not entered	Anomoeodus	genus	35169	Santonian		86.3	83.6	10375
402925	occ			38661	Anomoeodus angustus	species	35169	species not entered	Anomoeodus	genus	35169	Santonian		86.3	83.6	10375
402926	occ			38663	Anomoeodus angustus	species	35169	species not entered	Anomoeodus	genus	35169	Turonian		93.9	89.8	10375
414415	occ			40087	Eomesodon liassicus	species	99726	recombined as	Mesodon liassicus	species	99725	Liasicus		201.3	196.5	10866
429014	occ			41888	Pycnodus sp.	genus	35186		Pycnodus	genus	35186	Lutetian		47.8	41.3	10858
430394	occ			41989	Pycnodus toliapicus	species	353858		Pycnodus toliapicus	species	353858	Lutetian		47.8	41.3	11062
430532	occ			41998	Pycnodus toliapicus	species	353858		Pycnodus toliapicus	species	353858	Lutetian		47.8	41.3	11062
434615	occ			42459	Pycnodus pellei	species	35186	species not entered	Pycnodus	genus	35186	Ypresian		56	47.8	11298
460756	occ			45437	Pycnodontiformes indet.	order	35167		Pycnodontiformes	order	35167	Late Maastrichtian		70.6	66	11838
462061	occ			45590	Pycnodus sp.	genus	35186		Pycnodus	genus	35186	Lutetian		47.8	41.3	11991
463316	occ			45725	Pycnodontidae indet.	family	210644		Pycnodontidae	family	63115	Cenomanian		100.5	93.9	12093
463332	occ			45726	Pycnodontidae indet.	family	210644		Pycnodontidae	family	63115	Berriasian		145	139.8	12095
480358	occ			14458	Pycnodontidae indet.	family	210644		Pycnodontidae	family	63115	Judithian		83.5	70.6	13103
486120	occ			36106	Pycnodontiformes indet.	order	35167		Pycnodontiformes	order	35167	Rhaetian		208.5	201.3	12980
487152	occ			48841	cf. Pycnodus sp.	genus	35186		Pycnodus	genus	35186	Tithonian		152.1	145	13013
489269	occ			49228	Microdon sp.	genus	137614	replaced by	Polypsephis	genus	275578	Late Campanian	Maastrichtian	83.5	66	63601
520890	occ			14392	Palaeobalistum ? sp.	genus	35183		Palaeobalistum	genus	35183	Late Aptian	Early Albian	122.46	109	1219
520891	occ			14392	Gyronchus dumblei	species	35178	species not entered	Gyronchus	genus	35178	Late Aptian	Early Albian	122.46	109	1219
534661	occ			28196	Pycnodontidae indet.	family	210644		Pycnodontidae	family	63115	Late Barremian	Early Aptian	130	122.46	14802
538732	occ			56047	Pycnodontiformes indet.	order	35167		Pycnodontiformes	order	35167	Alaunian		215.56	212	15111
545763	occ			57140	Pycnodontidae indet.	family	210644		Pycnodontidae	family	63115	Middle Bathonian		167.7	164.7	10557
558096	occ			57916	Anomoeodus phaseolus	species	117688		Anomoeodus phaseolus	species	117687	Late Campanian	Early Maastrichtian	83.5	66	1580
558145	occ	19305		57918	Pycnodus phaseolus	species	117687	recombined as	Anomoeodus phaseolus	species	117687	Early Campanian	Middle Campanian	83.5	70.6	23842
558163	occ	19308		57918	Pycnodus phaseolus	species	117687	recombined as	Anomoeodus phaseolus	species	117687	Early Campanian	Middle Campanian	83.5	70.6	23842
559075	occ			58101	Pycnodontidae indet.	family	210644		Pycnodontidae	family	63115	Maastrichtian		72.1	66	62680
565368	occ	21816		36366	Pycnodontiformes indet.	order	35167		Pycnodontiformes	order	35167	Late Tithonian	Early Berriasian	150.8	140.2	19754
565383	occ	21837		36368	Pycnodontiformes indet.	order	35167		Pycnodontiformes	order	35167	Early Barremian		130	125.45	19754
569333	occ			59776	Anomoeodus sp.	genus	35169		Anomoeodus	genus	35169	Early Campanian		83.5	70.6	17121
570600	occ	30072		22645	Microdon radiatus	species	440569		Microdon radiatus	species	440569	Barremian	Early Aptian	129.4	122.46	51771
583627	occ	39113		61377	cf. Coelodus sp.	genus	35173		Coelodus	genus	35173	Early Bathonian		167.7	164.7	78714
583628	occ			61377	Macromesodon sp.	genus	99894		Macromesodon	genus	99894	Early Bathonian		167.7	164.7	17687
583640	occ			61378	Macromesodon sp.	genus	99894		Macromesodon	genus	99894	Early Bathonian		167.7	164.7	17687
584195	occ			52865	Palaeobalistum ? sp.	genus	35183		Palaeobalistum	genus	35183	Late Aptian		122.46	112.03	17724
587314	occ			61889	Pycnodontiformes indet.	order	35167		Pycnodontiformes	order	35167	Late Barremian		130	125.45	17880
588008	occ	20136		61930	Pycnodontidae indet.	family	210644		Pycnodontidae	family	63115	Berriasian		145	139.8	17901
589441	occ			55753	Pycnodontidae indet.	family	210644		Pycnodontidae	family	63115	Tithonian		152.1	145	17979
602586	occ			64128	Coelodus muensteri	species	35173	species not entered	Coelodus	genus	35173	Late Campanian		83.5	70.6	18396
604675	occ	35687		61319	Anomoeodus n. sp. nursalli	species	385245		Anomoeodus nursalli	species	385245	Late Barremian		130	125.45	68724
606690	occ			7515	Anomoeodus sp.	genus	35169		Anomoeodus	genus	35169	Late Campanian		83.5	70.6	8814
607043	occ			14419	Anomoeodus sp.	genus	35169		Anomoeodus	genus	35169	Late Santonian		85.8	83.5	1330
611660	occ			65680	Pycnodus sp.	genus	35186		Pycnodus	genus	35186	Valanginian		139.8	132.9	18719
624181	occ			67203	cf. Anomoeodus sp.	genus	35169		Anomoeodus	genus	35169	Early Albian		112.03	109	19183
624182	occ			67203	Pycnodontiformes indet.	order	35167		Pycnodontiformes	order	35167	Early Albian		112.03	109	19183
626796	occ			66421	Pycnodontidae indet.	family	210644		Pycnodontidae	family	63115	Early Hauterivian		136.4	130	18982
630392	occ			67913	Sphaerodus irregularis	species	440468		Sphaerodus irregularis	species	440468	Late Oxfordian		161.2	155.7	19406
630393	occ			67913	Sphaerodus mitrula	species	440467		Sphaerodus mitrula	species	440467	Late Oxfordian		161.2	155.7	19406
630394	occ			67913	Sphaerodus n. sp. submamillaris	species	90661		Sphaerodus submamillaris	species	90661	Late Oxfordian		161.2	155.7	19406
630395	occ			67913	Sphaerodus n. sp. subannularis	species	90662		Sphaerodus subannularis	species	90662	Late Oxfordian		161.2	155.7	19406
630396	occ			67913	Sphaerodus n. sp. hybridus	species	90663		Sphaerodus hybridus	species	90663	Late Oxfordian		161.2	155.7	19406
630397	occ			67913	Sphaerodus n. sp. tetragonus	species	90664		Sphaerodus tetragonus	species	90664	Late Oxfordian		161.2	155.7	19406
630398	occ			67913	Sphaerodus n. sp. subradiatus	species	90665		Sphaerodus subradiatus	species	90665	Late Oxfordian		161.2	155.7	19406
630399	occ			67913	Pycnodus bucklandi	species	243789	recombined as	Mesodon bucklandi	species	243789	Late Oxfordian		161.2	155.7	19406
630400	occ			67913	Pycnodus didymus	species	440457		Pycnodus didymus	species	440457	Late Oxfordian		161.2	155.7	19406
630401	occ			67913	Pycnodus n. sp. minutus	species	90666		Pycnodus minutus	species	90666	Late Oxfordian		161.2	155.7	19406
630402	occ			67913	Pycnodus ovalis	species	440455		Pycnodus ovalis	species	440455	Late Oxfordian		161.2	155.7	19406
630403	occ			67913	Pycnodus gigas	species	363187		Pycnodus gigas	species	363187	Late Oxfordian		161.2	155.7	19406
630404	occ			67913	Pycnodus nicoleti	species	440454		Pycnodus nicoleti	species	440454	Late Oxfordian		161.2	155.7	19406
630405	occ			67913	Pycnodus n. sp. jugleri	species	90667		Pycnodus jugleri	species	90667	Late Oxfordian		161.2	155.7	19406
630407	occ			67913	Pycnodus n. sp. granulatus	species	90668		Pycnodus granulatus	species	90668	Late Oxfordian		161.2	155.7	19406
630408	occ			67913	Pycnodus n. sp. preufsii	species	90669		Pycnodus preufsii	species	90669	Late Oxfordian		161.2	155.7	19406
632137	occ			67985	Pycnodontidae indet.	family	210644		Pycnodontidae	family	63115	Early Barremian		130	125.45	19446
633263	occ	38927		60397	Pycnodus lametae	species	154356		Pycnodus lametae	species	154356	Maastrichtian		72.1	66	78377
634409	occ			68255	Pycnodontidae indet.	family	210644		Pycnodontidae	family	63115	Late Campanian		83.5	70.6	19634
635124	occ			68331	Pycnodontidae indet.	family	210644		Pycnodontidae	family	63115	Late Berriasian		145	140.2	19697
645197	occ			69698	Proscinetes sp.	genus	35185	obsolete variant of	Proscincetes	genus	35185	Middle Oxfordian		161.2	155.7	23379
648242	occ			70075	Pycnodontidae indet.	family	210644		Pycnodontidae	family	63115	Maastrichtian		72.1	66	23528
660362	occ	19314		57918	Pycnodus phaseolus	species	117687	recombined as	Anomoeodus phaseolus	species	117687	Early Campanian	Middle Campanian	83.5	70.6	23842
663870	occ			70720	Anomoeodus phaseolus	species	117688		Anomoeodus phaseolus	species	117687	Campanian		83.6	72.1	24174
670357	occ			72293	Sphaerodus sp.	genus	90660		Sphaerodus	genus	90660	Rhaetian		208.5	201.3	24497
682896	occ			73611	Pycnodontidae ? indet.	family	210644		Pycnodontidae	family	63115	Late Albian	Early Cenomanian	105.3	93.5	24682
686421	occ			73862	Pycnodontiformes indet.	order	35167		Pycnodontiformes	order	35167	Early Cenomanian		99.6	93.5	24782
686459	occ			73863	Pycnodontiformes indet.	order	35167		Pycnodontiformes	order	35167	Early Cenomanian		99.6	93.5	24782
696053	occ			74916	Microdon sp.	genus	137614	replaced by	Polypsephis	genus	275578	Late Oxfordian		161.2	155.7	25267
700326	occ			75235	Coelodus plethodon	species	108901		Coelodus plethodon	species	108901	Late Cretaceous		100.5	66	25402
700327	occ			75235	Acrotemnus faba	species	108903		Acrotemnus faba	species	108903	Late Cretaceous		100.5	66	25402
700337	occ			75237	Acrotemnus faba	species	108903		Acrotemnus faba	species	108903	Late Cretaceous		100.5	66	25402
700345	occ			75244	Coelodus plethodon	species	108901		Coelodus plethodon	species	108901	Late Cretaceous		100.5	66	25402
700387	occ			75257	Coelodus plethodon	species	108901		Coelodus plethodon	species	108901	Late Cretaceous		100.5	66	25402
733286	occ			75493	Pycnodontidae indet.	family	210644		Pycnodontidae	family	63115	Maastrichtian		72.1	66	26453
738793	occ			79363	Anomoeodus phaseolus	species	117688		Anomoeodus phaseolus	species	117687	Middle Campanian	Late Campanian	83.5	70.6	26610
750320	occ			52997	Pycnodontidae indet.	family	210644		Pycnodontidae	family	63115	Middle Cenomanian		99.6	93.5	26995
750355	occ			22731	"Gyrodus" cretaceus	species	108902		Gyrodus cretaceus	species	108902	Middle Cenomanian		99.6	93.5	26995
750356	occ			22731	Micropycnodon sp.	genus	35181		Micropycnodon	genus	35181	Middle Cenomanian		99.6	93.5	26995
750357	occ			22731	Pycnodontidae indet.	family	210644		Pycnodontidae	family	63115	Middle Cenomanian		99.6	93.5	26995
755342	occ	34504		68835	Pycnodontidae indet.	family	210644		Pycnodontidae	family	63115	Aptian		125	113	64946
758412	occ			59175	Gyrodus sp.	genus	35177		Gyrodus	genus	35177	Late Kimmeridgian		155.7	150.8	27315
768160	occ			81932	Hadrodus priscus	species	125055		Hadrodus priscus	species	125055	Late Santonian	Early Campanian	85.8	70.6	27582
768161	occ			81928	Pycnodontidae indet.	family	210644		Pycnodontidae	family	63115	Santonian		86.3	83.6	27582
781116	occ			81972	Anomoeodus sp.	genus	35169		Anomoeodus	genus	35169	Late Santonian	Early Campanian	85.8	70.6	27182
781611	occ			84194	Phacodus punctatus	species	133724		Phacodus punctatus	species	133724	Santonian		86.3	83.6	28189
781881	occ			84212	Pycnodontiformes indet.	order	35167		Pycnodontiformes	order	35167	Late Hauterivian	Early Barremian	136.4	125.45	28214
782309	occ			14504	Anomoeodus phaseolus	species	117688		Anomoeodus phaseolus	species	117687	Late Campanian	Early Maastrichtian	83.5	66	2163
784327	occ			84550	Gyrodus ? sp.	genus	35177		Gyrodus	genus	35177	Early Cenomanian		99.6	93.5	28351
784328	occ			84550	Coelodus ? sp.	genus	35173		Coelodus	genus	35173	Early Cenomanian		99.6	93.5	28351
806541	occ			88070	Palaeobalistum n. sp. dossantosi	species	144460		Palaeobalistum dossantosi	species	144460	Maastrichtian		72.1	66	29591
816982	occ			89270	Pycnodontiformes indet.	order	35167		Pycnodontiformes	order	35167	Late Hauterivian		136.4	130	19754
825203	occ			90900	Coelodus sp.	genus	35173		Coelodus	genus	35173	Valanginian		139.8	132.9	30580
828513	occ			91316	Pycnodus sp.	genus	35186		Pycnodus	genus	35186	Late Paleocene	Early Eocene	58.7	48.6	30711
829792	occ			91548	Coelodus n. sp. malwaensis	species	155148		Coelodus malwaensis	species	155148	Cretaceous		145	66	30835
829795	occ			91556	Coelodus n. sp. malwaensis	species	155148		Coelodus malwaensis	species	155148	Cretaceous		145	66	30835
829796	occ			91557	Coelodus malwaensis	species	155148		Coelodus malwaensis	species	155148	Cretaceous		145	66	30835
831520	occ			91990	Pycnodus sp.	genus	35186		Pycnodus	genus	35186	Early Valanginian		140.2	136.4	30956
832225	occ			92143	Pycnodontidae indet.	family	210644		Pycnodontidae	family	63115	Late Tithonian	Early Berriasian	150.8	140.2	31034
832236	occ			92144	Pycnodontidae indet.	family	210644		Pycnodontidae	family	63115	Late Tithonian	Early Berriasian	150.8	140.2	31034
832256	occ			92145	Mesturus sp.	genus	35180		Mesturus	genus	35180	Late Tithonian	Early Berriasian	150.8	140.2	31034
832257	occ			92145	Pycnodontidae indet.	family	210644		Pycnodontidae	family	63115	Late Tithonian	Early Berriasian	150.8	140.2	31034
832366	occ			92192	Micropycnodon sp.	genus	35181		Micropycnodon	genus	35181	Late Campanian		83.5	70.6	31051
832381	occ			92203	Pycnodontidae indet.	family	210644		Pycnodontidae	family	63115	Late Maastrichtian		70.6	66	31053
832433	occ			89071	Pycnodontidae indet.	family	210644		Pycnodontidae	family	63115	Aptian		125	113	31063
832610	occ			92293	Pycnodontiformes indet.	order	35167		Pycnodontiformes	order	35167	Late Turonian	Early Coniacian	93.5	85.8	31102
838720	occ			93103	Mesodon thyroidea	species	99893	replaced by, species not entered	Typodus	genus	99895	Late Pleistocene		0.126	0.0117	3185
843016	occ			93595	Pycnodontidae indet.	family	210644		Pycnodontidae	family	63115	Lutetian		47.8	41.3	31707
850517	occ			94532	Mesodon affinis	species	99893	replaced by, species not entered	Typodus	genus	99895	Late Kimmeridgian		155.7	150.8	46679
850518	occ	28642		94532	Mesodon n. sp. combesi	species	99893	replaced by, species not entered	Typodus	genus	99895	Late Kimmeridgian		155.7	150.8	32157
850519	occ	28643		94532	Mesodon n. sp. fourtaui	species	99893	replaced by, species not entered	Typodus	genus	99895	Late Kimmeridgian		155.7	150.8	32157
850520	occ			94532	Mesodon n. sp. lingua	species	99893	replaced by, species not entered	Typodus	genus	99895	Late Kimmeridgian		155.7	150.8	32157
850521	occ			94532	Microdon hugii	species	137614	replaced by, species not entered	Polypsephis	genus	275578	Late Kimmeridgian		155.7	150.8	46679
850522	occ			94532	Athrodon boloniensis	species	266956		Athrodon boloniensis	species	266956	Late Kimmeridgian		155.7	150.8	46679
850523	occ			94532	Gyrodus cuvieri	species	440374		Gyrodus cuvieri	species	440374	Late Kimmeridgian		155.7	150.8	32157
850524	occ	28645		94532	Gyrodus n. sp. oltis	species	35177	species not entered	Gyrodus	genus	35177	Late Kimmeridgian		155.7	150.8	32157
850525	occ	28646		94532	Gyrodus n. sp. montmejai	species	35177	species not entered	Gyrodus	genus	35177	Late Kimmeridgian		155.7	150.8	32157
850526	occ			94532	Gyrodus sp.	genus	35177		Gyrodus	genus	35177	Late Kimmeridgian		155.7	150.8	32157
850527	occ			94532	Pycnodontidae indet.	family	210644		Pycnodontidae	family	63115	Late Kimmeridgian		155.7	150.8	32157
850949	occ			94595	Pycnodontidae indet.	family	210644		Pycnodontidae	family	63115	Lutetian		47.8	41.3	32206
890153	occ			98396	Coelodus sp.	genus	35173		Coelodus	genus	35173	Middle Cenomanian	Late Cenomanian	99.6	93.5	33992
890154	occ			98396	Athrodon sp.	genus	35170		Athrodon	genus	35170	Middle Cenomanian	Late Cenomanian	99.6	93.5	33992
894610	occ			99138	Anomoeodus sp.	genus	35169		Anomoeodus	genus	35169	Maastrichtian		72.1	66	34093
901258	occ			100669	Gyrodus sp.	genus	35177		Gyrodus	genus	35177	Oxfordian		163.5	157.3	23773
902896	occ			99627	Pycnodontidae indet.	family	210644		Pycnodontidae	family	63115	Late Maastrichtian		70.6	66	73776
911105	occ			102993	Pycnodontidae indet.	family	210644		Pycnodontidae	family	63115	Early Valanginian		140.2	136.4	18679
914588	occ			103811	n. gen. Polazzodus n. sp. coronatus	species	176049		Polazzodus coronatus	species	176049	Coniacian	Santonian	89.8	83.6	34892
930731	occ			15595	Pycnodus sp.	genus	35186		Pycnodus	genus	35186	Wasatchian		55.8	50.3	35576
942982	occ			18587	n. gen. Phacodus n. sp. irregularis	species	185365		Phacodus irregularis	species	185365	Burdigalian		20.44	15.97	36147
947579	occ			96621	Coelodus sp.	genus	35173		Coelodus	genus	35173	Late Valanginian		140.2	136.4	36362
961469	occ			68888	Pycnodontiformes indet.	order	35167		Pycnodontiformes	order	35167	Early Albian		112.03	109	36667
963766	occ			48722	Pycnodontiformes indet.	order	35167		Pycnodontiformes	order	35167	Santonian		86.3	83.6	36772
963788	occ			113316	Pycnodontidae indet.	family	210644		Pycnodontidae	family	63115	Maastrichtian	Danian	72.1	61.6	36773
964794	occ			27774	Macromesodon ? dumblei	species	99894	species not entered	Macromesodon	genus	99894	Early Albian		112.03	109	736
968662	occ			68882	Pycnodontiformes indet.	order	35167		Pycnodontiformes	order	35167	Rhaetian		208.5	201.3	37145
968922	occ			114766	Coelodus toncoensis	species	35173	species not entered	Coelodus	genus	35173	Late Maastrichtian		70.6	66	37194
968925	occ			114767	Coelodus toncoensis	species	35173	species not entered	Coelodus	genus	35173	Late Maastrichtian		70.6	66	37194
974863	occ			116133	Polazzodus coronatus	species	176049		Polazzodus coronatus	species	176049	Coniacian	Santonian	89.8	83.6	37440
975703	occ			116296	aff. Gyrodus sp.	genus	35177		Gyrodus	genus	35177	Hauterivian	Aptian	132.9	113	37486
975710	occ			116297	Pycnodontiformes ? indet.	order	35167		Pycnodontiformes	order	35167	Albian		113	100.5	37486
983643	occ			117853	Pycnodontidae indet.	family	210644		Pycnodontidae	family	63115	Late Campanian	Early Maastrichtian	83.5	66	37884
983681	occ			117854	Pycnodontidae indet.	family	210644		Pycnodontidae	family	63115	Late Campanian	Early Maastrichtian	83.5	66	37884
983716	occ			117855	Pycnodontidae indet.	family	210644		Pycnodontidae	family	63115	Late Campanian	Early Maastrichtian	83.5	66	37884
983757	occ			117857	Pycnodontidae indet.	family	210644		Pycnodontidae	family	63115	Late Campanian	Early Maastrichtian	83.5	66	37884
983772	occ			117862	Pycnodontidae indet.	family	210644		Pycnodontidae	family	63115	Late Campanian	Early Maastrichtian	83.5	66	37884
984189	occ			117999	Mesodon n. sp. spinosum	species	202309	recombined as	Hensodon spinosus	species	202309	Late Cenomanian		99.6	93.5	77446
986845	occ			64684	Anomoeodus n. sp. splendidus	species	202977		Anomoeodus splendidus	species	202977	Early Cenomanian		99.6	93.5	38131
986846	occ	35644		64685	Anomoeodus splendidus	species	202977		Anomoeodus splendidus	species	202977	Early Cenomanian		99.6	93.5	38131
986847	occ			64689	Anomoeodus splendidus	species	202977		Anomoeodus splendidus	species	202977	Early Cenomanian		99.6	93.5	38131
986857	occ			58490	Anomoeodus splendidus	species	202977		Anomoeodus splendidus	species	202977	Early Cenomanian		99.6	93.5	38131
986885	occ			13366	Pycnodontidae indet.	family	210644		Pycnodontidae	family	63115	Maastrichtian		72.1	66	38133
996270	occ			120457	Pycnodus sp.	genus	35186		Pycnodus	genus	35186	Late Cenomanian		99.6	93.5	38497
1002230	occ			121997	n. gen. Brembodus n. sp. ridens	species	208623		Brembodus ridens	species	208623	Alaunian		215.56	212	38812
1002231	occ			121996	Brembodus ridens	species	208623		Brembodus ridens	species	208623	Alaunian		215.56	212	38812
1002232	occ			59639	n. gen. Gibbodon n. sp. cenensis	species	208624		Gibbodon cenensis	species	208624	Alaunian		215.56	212	38812
1005725	occ			122455	Mesodon n. sp. hoeferi	species	211209	recombined as	Eomesodon hoeferi	species	211209	Alaunian		215.56	212	39015
1009336	occ			61319	Microdon sp.	genus	137614	replaced by	Polypsephis	genus	275578	Late Barremian		130	125.45	39390
1010545	occ			123348	Mesturus sp.	genus	35180		Mesturus	genus	35180	Late Callovian		164.7	161.2	39117
1011266	occ			12855	Pycnodontidae indet.	family	210644		Pycnodontidae	family	63115	Maastrichtian		72.1	66	39674
1014215	occ			124211	Anomoeodus latidens	species	296512		Anomoeodus latidens	species	296512	Maastrichtian		72.1	66	39975
1014508	occ			124222	Anomoeodus phaseolus	species	117688		Anomoeodus phaseolus	species	117687	Campanian		83.6	72.1	39861
1016566	occ	38668		124426	Nursallia tethysensis	species	427701		Nursallia tethysensis	species	427701	Middle Cenomanian		99.6	93.5	77370
1016567	occ			124426	Proscinetes ? sp.	genus	35185	obsolete variant of	Proscincetes	genus	35185	Middle Cenomanian		99.6	93.5	40127
1016568	occ			124426	Pycnodontiformes indet.	order	35167		Pycnodontiformes	order	35167	Middle Cenomanian		99.6	93.5	40127
1020557	occ			124937	Anomoeodus (Pycnodus) phaseolus	species	117688	recombined as	Anomoeodus phaseolus	species	117687	Late Maastrichtian		70.6	66	39861
1022111	occ			55686	Mesturus n. sp. cordillera	species	226593	recombined as	Gyrodus cordillera	species	226593	Callovian	Oxfordian	166.1	157.3	40617
1022392	occ			125224	Pycnodus phaseolus	species	117687	recombined as	Anomoeodus phaseolus	species	117687	Cretaceous		145	66	40648
1028394	occ			125950	Anomoeodus phaseolus	species	117688		Anomoeodus phaseolus	species	117687	Maastrichtian		72.1	66	40895
1041117	occ			127539	Pycnodontidae indet.	family	210644		Pycnodontidae	family	63115	Late Cenomanian		99.6	93.5	41571
1058866	occ			130815	Stemmatodus sp.	genus	35187		Stemmatodus	genus	35187	Sakmarian		295.5	290.1	42284
1067036	occ			131892	Pycnodus n. sp. liassicus	species	99725	recombined as	Mesodon liassicus	species	99725	Planorbis		201.3	196.5	38893
1067037	occ			131994	Pycnodus liassicus	species	99725	recombined as	Mesodon liassicus	species	99725	Hettangian	Sinemurian	201.3	190.8	38893
1067038	occ			131995	Pycnodus liassicus	species	99725	recombined as	Mesodon liassicus	species	99725	Hettangian	Sinemurian	201.3	190.8	38893
1067043	occ			131844	Pycnodus rugulosus	species	243778	recombined as	Mesodon rugulosus	species	243778	Bathonian		168.3	166.1	38893
1067044	occ			131997	Pycnodus rugulosus	species	243778	recombined as	Mesodon rugulosus	species	243778	Bathonian		168.3	166.1	38893
1067045	occ			131998	Pycnodus rugulosus	species	243778	recombined as	Mesodon rugulosus	species	243778	Bathonian		168.3	166.1	38893
1067046	occ			131844	Pycnodus bucklandi	species	243789	recombined as	Mesodon bucklandi	species	243789	Bathonian		168.3	166.1	38893
1067047	occ			131844	Pycnodus sp.	genus	35186		Pycnodus	genus	35186	Bathonian		168.3	166.1	38893
1067048	occ			131848	Pycnodus bucklandi	species	243789	recombined as	Mesodon bucklandi	species	243789	Late Bathonian		167.7	164.7	38893
1067049	occ			131844	Mesodon n. sp. tenuidens	species	243797		Mesodon tenuidens	species	243797	Bathonian		168.3	166.1	38893
1067050	occ			131844	Mesodon n. sp. biserialis	species	243802	recombined as	Microdon biserialis	species	243802	Bathonian		168.3	166.1	38893
1067051	occ			131999	Mesodon n. sp. discoides	species	243806	recombined as	Microdon discoides	species	243806	Bathonian		168.3	166.1	38893
1069520	occ			132505	Micropycnodon kansasensis	species	302166		Micropycnodon kansasensis	species	302165	Late Cenomanian		99.6	93.5	42689
1069521	occ			132505	Palaeobalistum sp.	genus	35183		Palaeobalistum	genus	35183	Late Cenomanian		99.6	93.5	42689
1071314	occ			132944	Proscinetes sp.	genus	35185	obsolete variant of	Proscincetes	genus	35185	Late Kimmeridgian		155.7	150.8	42780
1078443	occ			134865	Mesturus cordillera	species	226593	recombined as	Gyrodus cordillera	species	226593	Oxfordian		163.5	157.3	43308
1083002	occ			136002	n. gen. Arcodonichthys n. sp. pasiegae	species	250153		Arcodonichthys pasiegae	species	250153	Cretaceous		145	66	43502
1092885	occ			137567	aff. Pycnodontidae indet.	family	210644		Pycnodontidae	family	63115	Aptian	Albian	125	100.5	44000
1092955	occ			137577	aff. Pycnodontidae indet.	family	210644		Pycnodontidae	family	63115	Aptian	Albian	125	100.5	44000
1100786	occ			37561	Coelodus sp.	genus	35173		Coelodus	genus	35173	Albian		113	100.5	44654
1112466	occ			140955	Pycnodus sp.	genus	35186		Pycnodus	genus	35186	Paleocene		66	56	45776
1112515	occ			140970	Pycnodus very large sp. informal	genus	35186		Pycnodus	genus	35186	Paleocene		66	56	45776
1112516	occ			140970	Pycnodus medium sized sp. informal	genus	35186		Pycnodus	genus	35186	Paleocene		66	56	45776
1112525	occ			140972	Pycnodus very large sp. informal	genus	35186		Pycnodus	genus	35186	Paleocene		66	56	45776
1112529	occ			140974	Pycnodus very large sp. informal	genus	35186		Pycnodus	genus	35186	Paleocene		66	56	45776
1112530	occ			140974	Pycnodus medium sized sp. informal	genus	35186		Pycnodus	genus	35186	Paleocene		66	56	45776
1112531	occ			140975	Pycnodus very large sp. informal	genus	35186		Pycnodus	genus	35186	Paleocene		66	56	45776
1117528	occ			45760	Coelodus sp.	genus	35173		Coelodus	genus	35173	Middle Berriasian	Late Berriasian	145	140.2	46070
1117529	occ			45760	Sphaerodus sp.	genus	90660		Sphaerodus	genus	90660	Middle Berriasian	Late Berriasian	145	140.2	46070
1118894	occ			142093	Pycnodontiformes indet.	order	35167		Pycnodontiformes	order	35167	Berriasian	Early Valanginian	145	136.4	46154
1124720	occ			142448	Neoproscinetes penalvai	species	265267		Neoproscinetes penalvai	species	265267	Aptian		125	113	46248
1129335	occ			143065	Pycnodus cretaceus	species	440460		Pycnodus cretaceus	species	440460	Early Turonian		93.5	89.3	46368
1129548	occ			143152	Pycnodus sp.	genus	35186		Pycnodus	genus	35186	Middle Turonian		93.5	89.3	46368
1134190	occ			144342	Pycnodus sp.	genus	35186		Pycnodus	genus	35186	Tithonian		152.1	145	46546
1139474	occ			145187	Hadrodus cf. priscus	species	125055		Hadrodus priscus	species	125055	Maastrichtian	Paleocene	72.1	56	46947
1139475	occ			145187	Pycnodontiformes indet.	order	35167		Pycnodontiformes	order	35167	Maastrichtian	Paleocene	72.1	56	46947
1142819	occ			28006	Eomesodon sp.	genus	35174		Eomesodon	genus	35174	Late Barremian		130	125.45	47044
1142820	occ			28006	Macromesodon sp.	genus	99894		Macromesodon	genus	99894	Late Barremian		130	125.45	47044
1142821	occ			28006	Coelodus subdiscus	species	35173	species not entered	Coelodus	genus	35173	Late Barremian		130	125.45	47044
1147010	occ	29345		58102	Pycnodus lametae	species	154356		Pycnodus lametae	species	154356	Maastrichtian		72.1	66	49061
1160852	occ			92290	Microdon n. sp. penalvai	species	274964		Microdon penalvai	species	274964	Early Albian		112.03	109	47767
1162488	occ			149408	Sphaerodus minimus	species	275601		Sphaerodus minimus	species	275601	Rhaetian		208.5	201.3	30573
1162489	occ			149410	Gyrodus n. sp. milium	species	275600		Gyrodus milium	species	275600	Rhaetian		208.5	201.3	30573
1178791	occ			151899	Gyrodus hexagonus	species	35177	species not entered	Gyrodus	genus	35177	Late Oxfordian		161.2	155.7	48536
1182469	occ			122240	Pycnodus lametae	species	154356		Pycnodus lametae	species	154356	Maastrichtian		72.1	66	49061
1192845	occ			154138	Gyrodus circularis	species	440496		Gyrodus circularis	species	440496	Late Kimmeridgian		155.7	150.8	49972
1205262	occ			156154	Sphaerodus ? sp.	genus	90660		Sphaerodus	genus	90660	Carnian		237	228	51126
1210162	occ			157083	Anomoeodus n. sp. mississippiensis	species	296513		Anomoeodus mississippiensis	species	296513	Cretaceous		145	66	51496
1210163	occ			157084	Anomoeodus n. sp. latidens	species	296512		Anomoeodus latidens	species	296512	Cretaceous		145	66	51496
1210608	occ			157164	Coelodus n. sp. fabadens	species	296510		Coelodus fabadens	species	296510	Early Cretaceous		145	100.5	51496
1210615	occ			157166	Microdon texanus	species	296508	recombined as	Pycnomicrodon texanus	species	296508	Early Cretaceous		145	100.5	51496
1210631	occ			157171	Coelodus n. sp. decaturensis	species	296511		Coelodus decaturensis	species	296511	Early Cretaceous		145	100.5	51496
1225214	occ			94253	Gyrodus sp.	genus	35177		Gyrodus	genus	35177	Late Albian		105.3	99.6	52459
1228489	occ			89266	Pycnodontidae indet.	family	210644		Pycnodontidae	family	63115	Early Hauterivian		136.4	130	52652
1237868	occ			95147	Hadrodus ? sp.	genus	125053		Hadrodus	genus	125053	Lutetian		47.8	41.3	52763
1237869	occ			125075	Hadrodus ? sp.	genus	125053		Hadrodus	genus	125053	Lutetian		47.8	41.3	52763
1237870	occ			87973	Pycnodontiformes indet.	order	35167		Pycnodontiformes	order	35167	Lutetian		47.8	41.3	52763
1237871	occ			163052	Pycnodontiformes indet.	order	35167		Pycnodontiformes	order	35167	Lutetian		47.8	41.3	52763
1245329	occ			164192	Pycnodus bowerbanki	species	353859		Pycnodus bowerbanki	species	353859	Early Eocene		55.8	48.6	53581
1246294	occ			164377	Pycnodontidae indet.	family	210644		Pycnodontidae	family	63115	Early Tithonian		150.8	145	53638
1246379	occ			35262	Gyrodus sp.	genus	35177		Gyrodus	genus	35177	Early Tithonian		150.8	145	53639
1246380	occ			35262	Proscinetes sp.	genus	35185	obsolete variant of	Proscincetes	genus	35185	Early Tithonian		150.8	145	53639
1246381	occ			35262	Pycnodontiformes indet.	order	35167		Pycnodontiformes	order	35167	Early Tithonian		150.8	145	53639
1246468	occ			164393	Anomoeodus phaseolus	species	117688		Anomoeodus phaseolus	species	117687	Late Coniacian	Early Campanian	89.3	70.6	53646
1247659	occ			163141	Pycnodontidae indet.	family	210644		Pycnodontidae	family	63115	Kimmeridgian		157.3	152.1	53788
1249001	occ			164882	Gyrodus sp.	genus	35177		Gyrodus	genus	35177	Valanginian	Hauterivian	139.8	129.4	53891
1284634	occ			22645	Mesodon n. sp. bernissartensis	species	99893	replaced by, species not entered	Typodus	genus	99895	Barremian	Early Aptian	129.4	122.46	55637
1292463	occ			14391	n. gen. Nonaphalagodus n. sp. trinitiensis	species	193661		Nonaphalagodus trinitiensis	species	193661	Albian		113	100.5	56060
1292464	occ			14391	n. gen. Callodus n. sp. coronatus	species	193665		Callodus coronatus	species	193665	Albian		113	100.5	56060
1292465	occ			99145	Callodus ? coronatus	species	193665		Callodus coronatus	species	193665	Albian		113	100.5	56060
1292466	occ			99143	Callodus coronatus	species	193665		Callodus coronatus	species	193665	Albian		113	100.5	56060
1292467	occ			99144	Palaeobalistum geiseri	species	326731		Palaeobalistum geiseri	species	326731	Albian		113	100.5	56060
1292468	occ			14391	Palaeobalistum n. sp. rectidens	species	326732		Palaeobalistum rectidens	species	326732	Albian		113	100.5	56060
1292469	occ			14390	Palaeobalistum rectidens	species	326732		Palaeobalistum rectidens	species	326732	Albian		113	100.5	56060
1292470	occ			99146	Palaeobalistum rectidens	species	326732		Palaeobalistum rectidens	species	326732	Early Albian		112.03	109	56060
1292471	occ			99143	Palaeobalistum rectidens	species	326732		Palaeobalistum rectidens	species	326732	Albian		113	100.5	56060
1292472	occ			99144	Paramicrodon estesi	species	193663		Paramicrodon estesi	species	193663	Albian		113	100.5	56060
1292482	occ			99144	Macromesodon dumblei	species	99894	species not entered	Macromesodon	genus	99894	Albian		113	100.5	56060
1292484	occ			99143	Macromesodon dumblei	species	99894	species not entered	Macromesodon	genus	99894	Albian		113	100.5	56060
1292485	occ			52042	Macromesodon dumblei	species	99894	species not entered	Macromesodon	genus	99894	Early Cretaceous		145	100.5	56060
1292486	occ			11298	Anomoeodus sp.	genus	35169		Anomoeodus	genus	35169	Early Albian		112.03	109	56060
1292487	occ			99143	Coelodus sp.	genus	35173		Coelodus	genus	35173	Albian		113	100.5	56060
1292489	occ			14390	Proscincetes texanus	species	35185	species not entered	Proscincetes	genus	35185	Albian		113	100.5	56060
1297005	occ			172948	cf. Pycnodus sp.	genus	35186		Pycnodus	genus	35186	Late Maastrichtian		70.6	66	56237
1298721	occ			173313	Pycnodontiformes indet.	order	35167		Pycnodontiformes	order	35167	Santonian		86.3	83.6	56346
1328123	occ			178660	Pycnodus sp.	genus	35186		Pycnodus	genus	35186	Maastrichtian		72.1	66	59073
1343172	occ			68437	Pycnodontidae indet.	family	210644		Pycnodontidae	family	63115	Ypresian		56	47.8	60429
1350791	occ			154699	Coelodus laurenti	species	35173	species not entered	Coelodus	genus	35173	Danian		66	61.6	61134
1353577	occ			83331	Hadrodus sp.	genus	125053		Hadrodus	genus	125053	Maastrichtian		72.1	66	40545
1353585	occ			83331	Pycnodus cf. phaseolus	species	117687	recombined as	Anomoeodus phaseolus	species	117687	Maastrichtian		72.1	66	40545
1353611	occ			88610	Anomoeodus phaseolus	species	117688		Anomoeodus phaseolus	species	117687	Early Campanian		83.5	70.6	61315
1353612	occ			88610	Pycnodontidae indet.	family	210644		Pycnodontidae	family	63115	Early Campanian		83.5	70.6	61315
1361006	occ			127349	Coelodus sp.	genus	35173		Coelodus	genus	35173	Middle Albian		109	105.3	41445
1361008	occ			127349	Pycnodontiformes indet.	order	35167		Pycnodontiformes	order	35167	Middle Albian		109	105.3	41445
1364376	occ			94830	Pycnodus apodus	species	353135		Pycnodus apodus	species	353135	Ypresian		56	47.8	62285
1364377	occ			94830	Nursallia veronae	species	302168		Nursallia veronae	species	302168	Ypresian		56	47.8	62285
1364378	occ			94830	Abdobalistum thyrsus	species	353136		Abdobalistum thyrsus	species	353136	Ypresian		56	47.8	62285
1364379	occ			94830	Palaeobalistum orbiculatum	species	302170		Palaeobalistum orbiculatum	species	302170	Ypresian		56	47.8	62285
1365283	occ			13299	Pycnodus toliapicus	species	353858		Pycnodus toliapicus	species	353858	Ypresian		56	47.8	28173
1365284	occ			13299	Pycnodus bowerbanki	species	353859		Pycnodus bowerbanki	species	353859	Ypresian		56	47.8	28173
1365285	occ			13299	Pycnodus sp.	genus	35186		Pycnodus	genus	35186	Ypresian		56	47.8	28173
1373237	occ			187436	Gyrodus hexagonus	species	35177	species not entered	Gyrodus	genus	35177	Late Kimmeridgian		155.7	150.8	62899
1380920	occ			186714	n. gen. Grimmenodon n. sp. aureum	species	361575		Grimmenodon aureum	species	361575	Falciferum		183	182	63520
1380921	occ			189042	Pycnodontiformes indet.	order	35167		Pycnodontiformes	order	35167	Spinatum		189.6	183	63520
1384201	occ			112631	Pycnodus gigas	species	363187		Pycnodus gigas	species	363187	Early Albian		112.03	109	63792
1384207	occ			112631	Microdon n. sp. simplex	species	363203	subjective synonym of	Costapycnodus costae	species	440149	Early Albian		112.03	109	63792
1387464	occ			190739	Pycnodus sp.	genus	35186		Pycnodus	genus	35186	Danian		66	61.6	64112
1387466	occ			190738	Pycnodus sp.	genus	35186		Pycnodus	genus	35186	Danian		66	61.6	64112
1393285	occ			191894	Pycnodontidae indet.	family	210644		Pycnodontidae	family	63115	Campanian		83.6	72.1	31870
1401130	occ			165422	Neoproscinetes penalvai	species	265267		Neoproscinetes penalvai	species	265267	Late Aptian	Early Albian	122.46	109	65647
1401142	occ			193049	Neoproscinetes penalvai	species	265267		Neoproscinetes penalvai	species	265267	Early Cretaceous		145	100.5	65647
1404605	occ			47035	Pycnodontidae indet.	family	210644		Pycnodontidae	family	63115	Late Maastrichtian		70.6	66	65864
1419329	occ			196756	Pycnodontidae indet.	family	210644		Pycnodontidae	family	63115	Oxfordian		163.5	157.3	66997
1429050	occ			198761	Pycnodus mokattamensis	species	35186	species not entered	Pycnodus	genus	35186	Priabonian		38	33.9	12588
1434527	occ			200123	Pycnodontiformes indet.	order	35167		Pycnodontiformes	order	35167	Cenomanian	Turonian	100.5	89.8	68173
1438048	occ			77189	Pycnodontidae indet.	family	210644		Pycnodontidae	family	63115	Late Aptian		122.46	112.03	17065
1439142	occ			61319	Coelodus sp. 1 informal	species	35173	species not entered	Coelodus	genus	35173	Late Barremian		130	125.45	68724
1439143	occ			61319	Coelodus sp. 2 informal	species	35173	species not entered	Coelodus	genus	35173	Late Barremian		130	125.45	68724
1445317	occ			201767	Pycnodontiformes indet.	order	35167		Pycnodontiformes	order	35167	Barremian		129.4	125	69051
1450415	occ			114954	Pycnodus jonesae	species	35186	species not entered	Pycnodus	genus	35186	Maastrichtian		72.1	66	69356
1450416	occ			202360	Pycnodus jonesae	species	35186	species not entered	Pycnodus	genus	35186	Campanian	Paleocene	83.6	56	69356
1450417	occ			202361	Pycnodus jonesae	species	35186	species not entered	Pycnodus	genus	35186	Paleocene	Eocene	66	33.9	69356
1450418	occ			193687	Pycnodus jonesae	species	35186	species not entered	Pycnodus	genus	35186	Middle Paleocene	Late Paleocene	61.7	55.8	69356
1450422	occ			114954	Pycnodus sp.	genus	35186		Pycnodus	genus	35186	Maastrichtian		72.1	66	69356
1450423	occ			202362	Pycnodus sp.	genus	35186		Pycnodus	genus	35186	Paleocene	Eocene	66	33.9	69356
1467139	occ			204918	Pycnodontiformes indet.	order	35167		Pycnodontiformes	order	35167	Tithonian	Berriasian	152.1	139.8	70302
1467212	occ			204924	Pycnodontiformes indet.	order	35167		Pycnodontiformes	order	35167	Tithonian	Berriasian	152.1	139.8	70302
1467722	occ			204979	Pycnodontiformes indet.	order	35167		Pycnodontiformes	order	35167	Tithonian	Berriasian	152.1	139.8	70302
1480889	occ			205510	Mesodon (Mesodon) thyroides	species	99893	replaced by, species not entered	Typodus	genus	99895	Maastrichtian		72.1	66	28119
1483505	occ			205533	Mesodon clausus	species	99893	replaced by, species not entered	Typodus	genus	99895	Lutetian		47.8	41.3	28119
1486287	occ			98972	n. gen. Hadrodus n. sp. priscus	species	125055		Hadrodus priscus	species	125055	Late Santonian	Early Campanian	85.8	70.6	11982
1486667	occ			48868	Coelodus plethodon	species	108901		Coelodus plethodon	species	108901	Maastrichtian		72.1	66	71151
1486668	occ			48868	Pycnodontidae indet.	family	210644		Pycnodontidae	family	63115	Maastrichtian		72.1	66	71151
1486678	occ			75235	Coelodus sp.	genus	35173		Coelodus	genus	35173	Late Cretaceous		100.5	66	71151
1486686	occ			206855	Coelodus plethodon	species	108901		Coelodus plethodon	species	108901	Maastrichtian		72.1	66	71151
1486703	occ			206860	Coelodus plethodon	species	108901		Coelodus plethodon	species	108901	Turonian		93.9	89.8	71151
1492235	occ			207544	Eomesodon hoeferi	species	211212		Eomesodon hoeferi	species	211209	Alaunian		215.56	212	71543
1492247	occ			207548	Eomesodon hoeferi	species	211212		Eomesodon hoeferi	species	211209	Alaunian		215.56	212	71543
1493035	occ			207610	Coelodus muensteri	species	35173	species not entered	Coelodus	genus	35173	Cenomanian		100.5	93.9	71584
1502259	occ			152240	Pycnodus sp.	genus	35186		Pycnodus	genus	35186	Late Paleocene		58.7	55.8	48555
1502265	occ			209368	Pycnodus sp.	genus	35186		Pycnodus	genus	35186	Lutetian		47.8	41.3	72247
1502648	occ			175262	Pycnodus maliensis	species	35186	species not entered	Pycnodus	genus	35186	Ypresian		56	47.8	69356
1502649	occ			175262	Pycnodus zeaformis	species	35186	species not entered	Pycnodus	genus	35186	Ypresian		56	47.8	69356
1502650	occ			175262	Pycnodus sp.	genus	35186		Pycnodus	genus	35186	Ypresian		56	47.8	69356
1503168	occ			209524	Pycnodus sp.	genus	35186		Pycnodus	genus	35186	Ypresian	Lutetian	56	41.3	71232
1503216	occ			209521	Pycnodus sp.	genus	35186		Pycnodus	genus	35186	Lutetian		47.8	41.3	71232
1503291	occ			81179	Pycnodus sp.	genus	35186		Pycnodus	genus	35186	Ypresian	Lutetian	56	41.3	71232
1505529	occ			167948	Pycnodus variabilis	species	419354		Pycnodus variabilis	species	419354	Thanetian		59.2	56	72432
1511750	occ			211009	Pycnodus sp.	genus	35186		Pycnodus	genus	35186	Lutetian		47.8	41.3	72875
1523731	occ			213308	Hadrodus ? sp.	genus	125053		Hadrodus	genus	125053	Middle Cenomanian		99.6	93.5	73633
1523775	occ			35429	"Nursallia" sp.	genus	35182		Nursallia	genus	35182	Middle Cenomanian		99.6	93.5	34831
1523776	occ			35429	cf. Palaeobalistum sp.	genus	35183		Palaeobalistum	genus	35183	Middle Cenomanian		99.6	93.5	34831
1524387	occ			213384	Hadrodus sp.	genus	125053		Hadrodus	genus	125053	Early Turonian		93.5	89.3	73640
1524402	occ			213385	Hadrodus sp.	genus	125053		Hadrodus	genus	125053	Early Turonian		93.5	89.3	73642
1524439	occ			213387	Micropycnodon cf. kansasensis	species	302166		Micropycnodon kansasensis	species	302165	Middle Turonian		93.5	89.3	73644
1524440	occ			213387	Anomoeodus sp.	genus	35169		Anomoeodus	genus	35169	Middle Turonian		93.5	89.3	73644
1524479	occ			213389	cf. Hadrodus sp.	genus	125053		Hadrodus	genus	125053	Middle Turonian		93.5	89.3	73646
1524480	occ			213389	cf. Anomoeodus sp.	genus	35169		Anomoeodus	genus	35169	Middle Turonian		93.5	89.3	73646
1524481	occ			213389	cf. Micropycnodon sp.	genus	35181		Micropycnodon	genus	35181	Middle Turonian		93.5	89.3	73646
1524482	occ			213389	cf. Palaeobalistum sp.	genus	35183		Palaeobalistum	genus	35183	Middle Turonian		93.5	89.3	73646
1524483	occ			213389	Pycnodontidae indet.	family	210644		Pycnodontidae	family	63115	Middle Turonian		93.5	89.3	73646
1524525	occ			213400	Hadrodus ? sp.	genus	125053		Hadrodus	genus	125053	Early Turonian		93.5	89.3	73661
1524570	occ			213403	Micropycnodon kansaensis	species	35181	species not entered	Micropycnodon	genus	35181	Middle Cenomanian		99.6	93.5	73664
1524571	occ			213403	Pycnodontidae indet.	family	210644		Pycnodontidae	family	63115	Middle Cenomanian		99.6	93.5	73664
1524602	occ			213414	Micropycnodon kansasensis	species	302166		Micropycnodon kansasensis	species	302165	Late Cenomanian		99.6	93.5	73689
1524662	occ			213419	Hadrodus ? sp.	genus	125053		Hadrodus	genus	125053	Late Cenomanian		99.6	93.5	73689
1525129	occ			213524	Anomoeodus barberi	species	425727		Anomoeodus barberi	species	425727	Middle Turonian		93.5	89.3	73743
1525135	occ			213528	Hadrodus sp.	genus	125053		Hadrodus	genus	125053	Middle Turonian		93.5	89.3	73743
1525720	occ			213622	Pycnodontiformes indet.	order	35167		Pycnodontiformes	order	35167	Early Cenomanian		99.6	93.5	73763
1525725	occ			213623	Pycnodontiformes indet.	order	35167		Pycnodontiformes	order	35167	Early Cenomanian		99.6	93.5	73763
1525733	occ			213624	Pycnodontiformes indet.	order	35167		Pycnodontiformes	order	35167	Early Cenomanian		99.6	93.5	73763
1525738	occ			213626	Pycnodontiformes indet.	order	35167		Pycnodontiformes	order	35167	Early Cenomanian		99.6	93.5	73763
1525739	occ			213627	Pycnodontiformes indet.	order	35167		Pycnodontiformes	order	35167	Early Cenomanian		99.6	93.5	73763
1529175	occ			214408	Coelodus sp.	genus	35173		Coelodus	genus	35173	Late Cenomanian		99.6	93.5	73946
1529905	occ			214600	Paranursallia gutturosa	species	427700		Paranursallia gutturosa	species	427699	Late Cenomanian		99.6	93.5	74068
1529906	occ			214600	"Nursallia" tethysensis	species	427701		Nursallia tethysensis	species	427701	Late Cenomanian		99.6	93.5	74068
1530366	occ			214716	Paranursallia gutturosa	species	427700		Paranursallia gutturosa	species	427699	Late Cenomanian		99.6	93.5	74068
1530371	occ			214717	"Nursallia" tethysensis	species	427701		Nursallia tethysensis	species	427701	Late Cenomanian		99.6	93.5	74068
1531232	occ			116903	Pycnodontidae indet.	family	210644		Pycnodontidae	family	63115	Early Maastrichtian		70.6	66	73776
1537066	occ			215835	Gyrodus sp.	genus	35177		Gyrodus	genus	35177	Oxfordian		163.5	157.3	74459
1539114	occ			163145	Pycnodontiformes indet.	order	35167		Pycnodontiformes	order	35167	Late Kimmeridgian	Early Tithonian	155.7	145	74700
1548626	occ			213730	Pycnodontiformes indet.	order	35167		Pycnodontiformes	order	35167	Late Maastrichtian		70.6	66	75739
1548628	occ			213730	cf. Anomoeodus sp.	genus	35169		Anomoeodus	genus	35169	Late Maastrichtian		70.6	66	75739
1551213	occ			219001	Pycnodus sp.	genus	35186		Pycnodus	genus	35186	Ypresian		56	47.8	75858
1551250	occ			219004	Pycnodus sp.	genus	35186		Pycnodus	genus	35186	Ypresian		56	47.8	75858
1551255	occ			219005	Pycnodus sp.	genus	35186		Pycnodus	genus	35186	Ypresian		56	47.8	75858
1551266	occ			219006	Pycnodus sp.	genus	35186		Pycnodus	genus	35186	Ypresian		56	47.8	75858
1552224	occ			219108	Paranursallia gutturosa	species	427700		Paranursallia gutturosa	species	427699	Early Turonian		93.5	89.3	75932
1555190	occ			36234	Coelodus toncoensis	species	35173	species not entered	Coelodus	genus	35173	Maastrichtian		72.1	66	76343
1555904	occ			36725	Pycnodontiformes indet.	order	35167		Pycnodontiformes	order	35167	Late Maastrichtian		70.6	66	76439
1558165	occ			219803	Pycnodontiformes indet.	order	35167		Pycnodontiformes	order	35167	Late Kimmeridgian		155.7	150.8	76597
1561188	occ			220337	Acrotemnus cf. streckeri	species	438081		Acrotemnus streckeri	species	438080	Middle Turonian		93.5	89.3	76980
1565549	occ			221052	Anomoeodus latidens	species	296512		Anomoeodus latidens	species	296512	Late Campanian	Early Maastrichtian	83.5	66	77306
1565600	occ			221060	Gladiopycnodus n. sp. byrnei	species	441051		Gladiopycnodus byrnei	species	441051	Late Cenomanian		99.6	93.5	77718
1566021	occ		F	213197	Akromystax tilmachiton	species	248874		Akromystax tilmachiton	species	248874	Middle Cenomanian		99.6	93.5	43282
1566022	occ		F	69118	n. gen. Akromystax n. sp. tilmachiton	species	248874		Akromystax tilmachiton	species	248874	Late Cenomanian		99.6	93.5	43282
1566041	occ			221150	Nursallia n. sp. tethysensis	species	427701		Nursallia tethysensis	species	427701	Middle Cenomanian		99.6	93.5	77370
1566044	occ			221151	Nursallia tethysensis	species	427701		Nursallia tethysensis	species	427701	Middle Cenomanian		99.6	93.5	77370
1566046	occ			221152	Nursallia tethysensis	species	427701		Nursallia tethysensis	species	427701	Middle Cenomanian		99.6	93.5	77370
1566096	occ	38626		216596	Palaeobalistum libanicum	species	440138		Palaeobalistum libanicum	species	440138	Late Cenomanian		99.6	93.5	77445
1566104	occ			216596	Coccodus armatus	species	439856		Coccodus armatus	species	439856	Late Cenomanian		99.6	93.5	77374
1566117	occ			221156	Xenopholis n. sp. carinatus	species	439857		Xenopholis carinatus	species	439857	Late Cenomanian		99.6	93.5	77374
1566126	occ			221158	Palaeobalistum n. sp. ventralis	species	439834		Palaeobalistum ventralis	species	439834	Late Cenomanian		99.6	93.5	77374
1566201	occ			221170	Nursallia tethysensis	species	427701		Nursallia tethysensis	species	427701	Middle Cenomanian		99.6	93.5	77370
1566205	occ			221173	Nursallia tethysensis	species	427701		Nursallia tethysensis	species	427701	Late Cenomanian		99.6	93.5	77370
1566311	occ			221186	Coccodus n. sp. armatus	species	439856		Coccodus armatus	species	439856	Late Cenomanian		99.6	93.5	77410
1566344	occ			221162	Gladiopycnodus n. sp. karami	species	439999		Gladiopycnodus karami	species	439999	Late Cenomanian		99.6	93.5	77422
1566350	occ			221162	n. gen. Rhinopycnodus n. sp. gabriellae	species	440031		Rhinopycnodus gabriellae	species	440031	Late Cenomanian		99.6	93.5	77423
1566351	occ			221162	Joinvillichthys lindstroemi	species	440058		Joinvillichthys lindstroemi	species	440033	Late Cenomanian		99.6	93.5	77424
1566352	occ			213133	Joinvillichthys lindstroemi	species	440058		Joinvillichthys lindstroemi	species	440033	Late Cenomanian		99.6	93.5	77424
1566353	occ			221170	n. gen. Acrorhinichthys n. sp. poyatoi	species	440036		Acrorhinichthys poyatoi	species	440036	Middle Cenomanian		99.6	93.5	77425
1566354	occ			221162	Acrorhinichthys poyatoi	species	440036		Acrorhinichthys poyatoi	species	440036	Late Cenomanian		99.6	93.5	77425
1566355	occ			221162	n. gen. Haqelpycnodus n. sp. picteti	species	440038		Haqelpycnodus picteti	species	440038	Late Cenomanian		99.6	93.5	77426
1566422	occ			213133	n. gen. Pankowskichthys n. sp. libanicus	species	440060		Pankowskichthys libanicus	species	440060	Late Cenomanian		99.6	93.5	77424
1566423	occ			221162	n. gen. Monocerichthys n. sp. scheuchzeri	species	440062		Monocerichthys scheuchzeri	species	440062	Late Cenomanian		99.6	93.5	77422
1566424	occ			221162	n. gen. Rostropycnodus n. sp. gayeti	species	440064		Rostropycnodus gayeti	species	440064	Late Cenomanian		99.6	93.5	77422
1566465	occ			221229	Coccodus n. sp. insignis	species	440069		Coccodus insignis	species	440069	Late Cenomanian		99.6	93.5	77430
1566482	occ			221230	Coccodus lindstroemi	species	440033	recombined as	Joinvillichthys lindstroemi	species	440033	Late Cenomanian		99.6	93.5	77430
1566509	occ			221233	Coccodus insignis	species	440069		Coccodus insignis	species	440069	Late Cenomanian		99.6	93.5	77432
1566542	occ			69118	n. gen. Flagellipinna n. sp. rhomboides	species	440115		Flagellipinna rhomboides	species	440115	Late Cenomanian		99.6	93.5	77440
1566543	occ			221234	n. gen. Njoerdichthys n. sp. dyckerhoffi	species	440117		Njoerdichthys dyckerhoffi	species	440117	Early Turonian		93.5	89.3	77441
1566545	occ			221162	Hensodon spinosus	species	440145		Hensodon spinosus	species	202309	Late Cenomanian		99.6	93.5	77442
1566558	occ			144686	Coelodus n. sp. rostratus	species	440133		Coelodus rostratus	species	440133	Cenomanian		100.5	93.9	77445
1566559	occ			144686	Coelodus n. sp. latus	species	440134		Coelodus latus	species	440134	Cenomanian		100.5	93.9	77445
1566560	occ			144686	Coelodus n. sp. ovalis	species	440137		Coelodus ovalis	species	440137	Cenomanian		100.5	93.9	77445
1566565	occ			132604	Coelodus mesorachis	species	440112		Coelodus mesorachis	species	440112	Late Cenomanian		99.6	93.5	77445
1566568	occ			221235	Coelodus saturnus	species	391308		Coelodus saturnus	species	391308	Cenomanian		100.5	93.9	77445
1566571	occ			221237	Coelodus suillus	species	440111		Coelodus suillus	species	440111	Late Cenomanian		99.6	93.5	77445
1566572	occ			221237	Coelodus n. sp. vetteri	species	440135		Coelodus vetteri	species	440135	Late Cenomanian		99.6	93.5	77445
1566578	occ			221236	Coelodus n. sp. multipinnatus	species	440136		Coelodus multipinnatus	species	440136	Late Cenomanian		99.6	93.5	77445
1566579	occ			221161	Palaeobalistum n. sp. libanicum	species	440138		Palaeobalistum libanicum	species	440138	Late Cenomanian		99.6	93.5	77445
1566584	occ			221238	Njoerdichthys dyckerhoffi	species	440117		Njoerdichthys dyckerhoffi	species	440117	Early Turonian		93.5	89.3	77441
1566797	occ			221290	Micropycnodon kansasensis	species	302166		Micropycnodon kansasensis	species	302165	Turonian	Coniacian	93.9	86.3	77355
1567060	occ			150881	Anomoeodus sp. A informal	genus	35169	obsolete variant of	Anomoeodus	genus	35169	Early Turonian		93.5	89.3	77474
1567061	occ			150881	Anomoeodus sp. B informal	genus	35169	obsolete variant of	Anomoeodus	genus	35169	Early Turonian		93.5	89.3	77474
1567062	occ			150881	Paranursallia n. sp. cavini	species	440207		Paranursallia cavini	species	440207	Early Turonian		93.5	89.3	77474
1567063	occ			150881	n. gen. Neomesturus n. sp. asflaensis	species	440210		Neomesturus asflaensis	species	440210	Early Turonian		93.5	89.3	77474
1567064	occ			150881	Polazzodus sp.	genus	176048		Polazzodus	genus	176048	Early Turonian		93.5	89.3	77474
1567238	occ			212878	n. gen. Paramesturus n. sp. stuehmeri	species	385244		Paramesturus stuehmeri	species	385244	Early Aptian		125.45	122.46	77491
1567274	occ			221380	Coelodus n. sp. costae	species	440149	recombined as	Costapycnodus costae	species	440149	Early Barremian		130	125.45	77501
1567282	occ			221380	Stemmatodus rhombus	species	440297		Stemmatodus rhombus	species	440296	Early Barremian		130	125.45	77501
1567283	occ			221384	Stemmatodus rhombus	species	440297		Stemmatodus rhombus	species	440296	Early Barremian		130	125.45	77501
1567319	occ			221195	Gregoriopycnodus bassanii	species	440514		Gregoriopycnodus bassanii	species	440514	Early Albian		112.03	109	77508
1567320	occ			221195	Brauccipycnodus pillae	species	440517		Brauccipycnodus pillae	species	440517	Early Albian		112.03	109	77526
1569675	occ			127465	Nursallia tethysensis	species	427701		Nursallia tethysensis	species	427701	Turonian		93.9	89.8	77686
1569686	occ			221061	Nursallia tethysensis	species	427701		Nursallia tethysensis	species	427701	Late Cenomanian		99.6	93.5	77370
1569763	occ			136733	n. gen. Tepexichthys n. sp. aranguthyorum	species	394494		Tepexichthys aranguthyorum	species	394494	Late Albian		105.3	99.6	77700
1569764	occ			138747	Tepexichthys aranguthyorum	species	394494		Tepexichthys aranguthyorum	species	394494	Late Albian		105.3	99.6	77700
1569765	occ			221159	Tepexichthys aranguthyorum	species	394494		Tepexichthys aranguthyorum	species	394494	Late Albian		105.3	99.6	77700
1569769	occ			74334	Anomoeodus subclavatus	species	440211		Anomoeodus subclavatus	species	440205	Early Campanian		83.5	70.6	77703
1569770	occ			74334	Pycnodontidae indet.	family	210644		Pycnodontidae	family	63115	Early Campanian		83.5	70.6	77703
1569789	occ			106411	Anomoeodus subclavatus	species	440211		Anomoeodus subclavatus	species	440205	Early Campanian		83.5	70.6	77703
1569790	occ			74335	Anomoeodus sp.	genus	35169		Anomoeodus	genus	35169	Early Campanian		83.5	70.6	77703
1569791	occ			74335	Pycnodontidae indet.	family	210644		Pycnodontidae	family	63115	Early Campanian		83.5	70.6	77703
1569793	occ			106407	Anomoeodus sp.	genus	35169		Anomoeodus	genus	35169	Early Campanian		83.5	70.6	77703
1569795	occ			102883	Anomoeodus subclavatus	species	440211		Anomoeodus subclavatus	species	440205	Early Campanian		83.5	70.6	77703
1569802	occ			221653	Gregoriopycnodus bassanii	species	440514		Gregoriopycnodus bassanii	species	440514	Early Albian		112.03	109	77708
1569803	occ			221654	n. gen. Scalacurvichthys n. sp. naishi	species	441044		Scalacurvichthys naishi	species	441044	Early Cenomanian	Middle Cenomanian	99.6	93.5	77390
1570341	occ			128412	Anomoeodus phaseolus	species	117688		Anomoeodus phaseolus	species	117687	Early Campanian	Middle Campanian	83.5	70.6	77786
1570346	occ			128412	Hadrodus priscus	species	125055		Hadrodus priscus	species	125055	Early Campanian	Middle Campanian	83.5	70.6	77786
1576277	occ			11604	Pycnodus lametai	species	35186	species not entered	Pycnodus	genus	35186	Maastrichtian		72.1	66	78377
1576309	occ			58100	Pycnodus sp.	genus	35186		Pycnodus	genus	35186	Maastrichtian		72.1	66	78377
1576322	occ			153368	Pycnodus lametae	species	154356		Pycnodus lametae	species	154356	Maastrichtian		72.1	66	78377
1576609	occ			222693	Pycnodus bicresta	species	154355		Pycnodus bicresta	species	154355	Maastrichtian		72.1	66	78377
1576618	occ			58102	Pycnodus bicresta	species	154355		Pycnodus bicresta	species	154355	Maastrichtian		72.1	66	78377
1576622	occ			60397	Pycnodus bicresta	species	154355		Pycnodus bicresta	species	154355	Maastrichtian		72.1	66	78377
1578487	occ			222851	Anomoeodus n. sp. caddoi	species	443343		Anomoeodus caddoi	species	443343	Albian		113	100.5	78417
1578488	occ	39301		222851	Pycnodontiformes indet.	order	35167		Pycnodontiformes	order	35167	Albian		113	100.5	78417
1584290	occ			207610	Coelodus sp.	genus	35173		Coelodus	genus	35173	Cenomanian		100.5	93.9	78793

## Sheet: pbdb_Deltatheroida
Data Provider	The Paleobiology Database
Data Source	The Paleobiology Database
Data License	Creative Commons CC-BY
License URL	http://creativecommons.org/licenses/by/4.0/
Documentation URL	http://paleobiodb.org/data1.2/occs/list_doc.html
Data URL	http://paleobiodb.org/data1.2/occs/list.csv?datainfo&rowcount&base_name=Deltatheroida
Access Time	Mon 2022-01-24 00:47:54 GMT
Title	PBDB Data Service
Parameters:
	base_name	Deltatheroida
	timerule	major
	taxon_status	all
Elapsed Time	0.00225
Records Found	41
Records Returned	41
Records:
occurrence_no	record_type	reid_no	flags	collection_no	identified_name	identified_rank	identified_no	difference	accepted_name	accepted_rank	accepted_no	early_interval	late_interval	max_ma	min_ma	reference_no
154981	occ			13776	Deltatheridium pretrituberculare	species	70456		Deltatheridium pretrituberculare	species	70456	Middle Campanian	Late Campanian	83.5	70.6	6048
162475	occ			14392	n. gen. Atokatheridium n. sp. boreni	species	44378		Atokatheridium boreni	species	44378	Late Aptian	Early Albian	122.46	109	6098
162592	occ			14415	Deltatheridiidae ? indet.	family	39919		Deltatheridiidae	family	39919	Late Turonian		93.5	89.3	1412
163431	occ			14585	cf. Deltatheroides sp.	genus	39921		Deltatheroides	genus	39921	Late Maastrichtian		70.6	66	1513
387411	occ	10617		37022	Deltatheridium pretrituberculare	species	70456		Deltatheridium pretrituberculare	species	70456	Middle Campanian	Late Campanian	83.5	70.6	10462
388733	occ			37184	Deltatheridium pretrituberculare	species	70456		Deltatheridium pretrituberculare	species	70456	Campanian		83.6	72.1	9959
404833	occ			28243	Deltatheridium pretrituberculare	species	70456		Deltatheridium pretrituberculare	species	70456	Middle Campanian	Late Campanian	83.5	70.6	10462
600964	occ	26317		58168	Sulestes karakshi	species	137970		Sulestes karakshi	species	137970	Middle Turonian	Late Turonian	93.5	89.3	39417
600966	occ			58168	Deltatheroides ? kizylkumensis	species	137966	subjective synonym of	Sulestes karakshi	species	137970	Middle Turonian	Late Turonian	93.5	89.3	18356
703239	occ			54105	n. gen. Nanocuris n. sp. improvida	species	109639		Nanocuris improvida	species	109639	Late Maastrichtian		70.6	66	25486
789590	occ			59730	Deltatheridium n. sp. nessovi	species	137745		Deltatheridium nessovi	species	137745	Early Campanian		83.5	70.6	28808
986859	occ			118246	n. gen. Sulestes n. sp. karakshi	species	137970		Sulestes karakshi	species	137970	Middle Turonian	Late Turonian	93.5	89.3	38131
990423	occ			14392	n. gen. Oklatheridium n. sp. szalayi	species	204004		Oklatheridium szalayi	species	204004	Late Aptian	Early Albian	122.46	109	39673
990424	occ			14392	Oklatheridium n. sp. minax	species	204005		Oklatheridium minax	species	204005	Late Aptian	Early Albian	122.46	109	38296
990425	occ			14388	Oklatheridium minax	species	204005		Oklatheridium minax	species	204005	Albian		113	100.5	38296
990426	occ			14388	Oklatheridium szalayi	species	204004		Oklatheridium szalayi	species	204004	Albian		113	100.5	38296
990427	occ			14392	Oklatheridium sp.	genus	204003		Oklatheridium	genus	204003	Late Aptian	Early Albian	122.46	109	38296
990428	occ			14388	Oklatheridium sp.	genus	204003		Oklatheridium	genus	204003	Albian		113	100.5	38296
1009720	occ			58168	Sulestes karakshi	species	137970		Sulestes karakshi	species	137970	Middle Turonian	Late Turonian	93.5	89.3	39417
1009721	occ			58174	Sulestes karakshi	species	137970		Sulestes karakshi	species	137970	Middle Turonian	Late Turonian	93.5	89.3	39417
1009722	occ			58165	Deltatheroides n. sp. kizylkumensis	species	137966	subjective synonym of	Sulestes karakshi	species	137970	Middle Turonian	Late Turonian	93.5	89.3	39417
1009723	occ			123159	Sulestes karakshi	species	137970		Sulestes karakshi	species	137970	Middle Turonian	Late Turonian	93.5	89.3	39417
1009724	occ			58179	Sulestes karakshi	species	137970		Sulestes karakshi	species	137970	Middle Turonian	Late Turonian	93.5	89.3	39417
1009725	occ			123160	n. gen. Marsasia n. sp. aenigma	species	213224	subjective synonym of	Sulestes karakshi	species	137970	Middle Turonian	Late Turonian	93.5	89.3	39417
1009726	occ			123160	Sulestes karakshi	species	137970		Sulestes karakshi	species	137970	Middle Turonian	Late Turonian	93.5	89.3	39417
1009727	occ			58166	Sulestes karakshi	species	137970		Sulestes karakshi	species	137970	Middle Turonian	Late Turonian	93.5	89.3	39417
1009728	occ			123161	Sulestes karakshi	species	137970		Sulestes karakshi	species	137970	Middle Turonian	Late Turonian	93.5	89.3	39417
1011392	occ	28299		123485	Deltatheridiidae indet.	family	39919		Deltatheridiidae	family	39919	Late Turonian	Coniacian	93.5	86.3	45916
1011611	occ			123570	Nanocuris improvida	species	109639		Nanocuris improvida	species	109639	Maastrichtian		72.1	66	39753
1092939	occ			137567	cf. Atokatheridium sp.	genus	44377		Atokatheridium	genus	44377	Aptian	Albian	125	100.5	44000
1092940	occ	31127		137567	Oklatheridium wiblei	species	319847		Oklatheridium wiblei	species	319847	Aptian	Albian	125	100.5	55183
1093001	occ			137577	cf. Oklatheridium sp.	genus	204003		Oklatheridium	genus	204003	Aptian	Albian	125	100.5	44000
1244263	occ			46152	n. gen. Deltatheridium n. sp. pretrituberculare	species	70456		Deltatheridium pretrituberculare	species	70456	Late Campanian		83.5	70.6	15701
1244265	occ			46152	n. gen. Deltatheroides n. sp. cretacicus	species	70457		Deltatheroides cretacicus	species	70457	Late Campanian		83.5	70.6	15701
1244266	occ			46152	n. gen. Hydotherium n. sp. dobsoni	species	203464		Hydotherium dobsoni	species	203464	Late Campanian		83.5	70.6	15701
1265064	occ			167889	n. gen. Lotheridium n. sp. mengi	species	319138		Lotheridium mengi	species	319138	Late Maastrichtian		70.6	66	55034
1265065	occ			167890	n. gen. Tsagandelta n. sp. dashzevegi	species	319140		Tsagandelta dashzevegi	species	319140	Cenomanian	Santonian	100.5	83.6	55035
1268630	occ			23502	Oklatheridium n. sp. wiblei	species	319847		Oklatheridium wiblei	species	319847	Albian		113	100.5	55183
1268671	occ			14381	cf. Deltatheroida indet.	order	137744		Deltatheroida	order	137744	Aptian	Albian	125	100.5	55183
1333028	occ			11582	Deltatheridium pretrituberculare	species	70456		Deltatheridium pretrituberculare	species	70456	Middle Campanian	Late Campanian	83.5	70.6	59136
1351428	occ			174687	n. gen. Gurbanodelta n. sp. kara	species	348466		Gurbanodelta kara	species	348466	Late Paleocene		58.7	55.8	61168

## Sheet: pbdb_Stagodontidae
Data Provider	The Paleobiology Database
Data Source	The Paleobiology Database
Data License	Creative Commons CC-BY
License URL	http://creativecommons.org/licenses/by/4.0/
Documentation URL	http://paleobiodb.org/data1.2/occs/list_doc.html
Data URL	http://paleobiodb.org/data1.2/occs/list.csv?datainfo&rowcount&base_name=Stagodontidae
Access Time	Mon 2022-01-24 00:55:12 GMT
Title	PBDB Data Service
Parameters:
	base_name	Stagodontidae
	timerule	major
	taxon_status	all
Elapsed Time	0.0101
Records Found	126
Records Returned	126
Records:
occurrence_no	record_type	reid_no	flags	collection_no	identified_name	identified_rank	identified_no	difference	accepted_name	accepted_rank	accepted_no	early_interval	late_interval	max_ma	min_ma	reference_no
162436	occ			14383	Pariadens kirklandi	species	49997		Pariadens kirklandi	species	49997	Cenomanian		100.5	93.9	1407
162455	occ			14385	Pariadens kirklandi	species	49997		Pariadens kirklandi	species	49997	Cenomanian		100.5	93.9	1407
162459	occ			14387	Pariadens n. sp. kirklandi	species	49997		Pariadens kirklandi	species	49997	Middle Cenomanian		99.6	93.5	1218
162469	occ			14389	Stagodontidae indet.	family	40004		Stagodontidae	family	40004	Coniacian	Santonian	89.8	83.6	1412
162586	occ			14414	Stagodontidae indet.	family	40004		Stagodontidae	family	40004	Turonian		93.9	89.8	1207
162653	occ			14425	Eodelphis sp.	genus	40008		Eodelphis	genus	40008	Late Santonian		85.8	83.5	1511
162663	occ			14426	Eodelphis sp.	genus	40008		Eodelphis	genus	40008	Late Santonian		85.8	83.5	1511
162752	occ	64		14446	Eodelphis sp.	genus	40008		Eodelphis	genus	40008	Middle Campanian	Late Campanian	83.5	70.6	6294
162762	occ			14450	Eodelphis sp.	genus	40008		Eodelphis	genus	40008	Middle Campanian	Late Campanian	83.5	70.6	2602
162772	occ			14451	Eodelphis sp.	genus	40008		Eodelphis	genus	40008	Judithian		83.5	70.6	4218
162784	occ			14455	cf. Didelphodon sp.	genus	40007		Didelphodon	genus	40007	Middle Campanian	Late Campanian	83.5	70.6	1692
162815	occ			14462	Eodelphis sp.	genus	40008		Eodelphis	genus	40008	Middle Campanian	Late Campanian	83.5	70.6	1488
162891	occ			14470	Eodelphis sp.	genus	40008		Eodelphis	genus	40008	Middle Campanian	Late Campanian	83.5	70.6	2602
162896	occ			14471	Eodelphis cutleri	species	46140		Eodelphis cutleri	species	45114	Judithian		83.5	70.6	2994
162929	occ			14481	Eodelphis cutleri	species	46140		Eodelphis cutleri	species	45114	Judithian		83.5	70.6	2994
162941	occ			14482	Eodelphis sp.	genus	40008		Eodelphis	genus	40008	Middle Campanian		83.5	70.6	2602
162950	occ			14485	Cimolestes n. sp. cutleri	species	45114	recombined as	Eodelphis cutleri	species	45114	Judithian		83.5	70.6	55029
162951	occ			14485	Eodelphis n. sp. browni	species	46139		Eodelphis browni	species	46139	Judithian		83.5	70.6	2994
162981	occ			14492	Eodelphis sp.	genus	40008		Eodelphis	genus	40008	Middle Campanian	Late Campanian	83.5	70.6	2602
162994	occ			14496	cf. Eodelphis sp.	genus	40008		Eodelphis	genus	40008	Edmontonian		70.6	66	2907
163016	occ			14500	Didelphodon n. sp. coyi	species	45707		Didelphodon coyi	species	45707	Late Campanian	Early Maastrichtian	83.5	66	1540
163017	occ			14501	Didelphodon coyi	species	45707		Didelphodon coyi	species	45707	Late Campanian	Early Maastrichtian	83.5	66	1540
163026	occ			14502	Eodelphis cutleri ?	species	46140		Eodelphis cutleri	species	45114	Edmontonian		70.6	66	2237
163027	occ			14502	Didelphodon sp.	genus	40007		Didelphodon	genus	40007	Edmontonian		70.6	66	2237
163042	occ	114		14505	Didelphodon vorax	species	45711		Didelphodon vorax	species	45711	Lancian		70.6	66	6294
163065	occ			14513	Didelphodon vorax	species	45711		Didelphodon vorax	species	45711	Lancian		70.6	66	960
163093	occ			14516	Didelphodon vorax	species	45711		Didelphodon vorax	species	45711	Lancian		70.6	66	962
163106	occ			14517	Didelphodon vorax	species	45711		Didelphodon vorax	species	45711	Lancian		70.6	66	2255
163132	occ			14519	Didelphodon vorax	species	45711		Didelphodon vorax	species	45711	Lancian		70.6	66	1241
163143	occ			14522	Didelphodon vorax	species	45711		Didelphodon vorax	species	45711	Lancian		70.6	66	1241
163149	occ			14523	Didelphodon vorax	species	45711		Didelphodon vorax	species	45711	Lancian		70.6	66	3198
163155	occ			14524	Didelphodon vorax	species	45711		Didelphodon vorax	species	45711	Lancian		70.6	66	1241
163158	occ			14525	Didelphodon vorax	species	45711		Didelphodon vorax	species	45711	Lancian		70.6	66	960
163174	occ			14530	Didelphodon vorax	species	45711		Didelphodon vorax	species	45711	Lancian		70.6	66	2255
163183	occ			14533	Didelphodon vorax	species	45711		Didelphodon vorax	species	45711	Lancian		70.6	66	960
163209	occ			14537	Didelphodon cf. vorax	species	45711		Didelphodon vorax	species	45711	Lancian		70.6	66	3705
163220	occ			14538	Didelphodon vorax	species	45711		Didelphodon vorax	species	45711	Lancian		70.6	66	1241
163262	occ			14549	Didelphodon vorax	species	45711		Didelphodon vorax	species	45711	Lancian		70.6	66	960
163276	occ			14556	Didelphodon vorax	species	45711		Didelphodon vorax	species	45711	Lancian		70.6	66	2255
163291	occ			14558	Didelphodon vorax	species	45711		Didelphodon vorax	species	45711	Lancian		70.6	66	3310
163303	occ			14561	Didelphodon vorax	species	45711		Didelphodon vorax	species	45711	Lancian		70.6	66	3640
163318	occ			14565	Didelphodon n. sp. vorax	species	45711		Didelphodon vorax	species	45711	Lancian		70.6	66	14177
163335	occ			14566	Didelphodon vorax	species	45711		Didelphodon vorax	species	45711	Lancian		70.6	66	1241
163347	occ			14570	Didelphodon vorax	species	45711		Didelphodon vorax	species	45711	Lancian		70.6	66	1241
163362	occ			14575	Didelphodon vorax	species	45711		Didelphodon vorax	species	45711	Lancian		70.6	66	2255
163372	occ			14576	Didelphodon vorax	species	45711		Didelphodon vorax	species	45711	Lancian		70.6	66	3198
163378	occ			14578	Didelphodon vorax	species	45711		Didelphodon vorax	species	45711	Lancian		70.6	66	1241
163380	occ			14579	Didelphodon vorax	species	45711		Didelphodon vorax	species	45711	Lancian		70.6	66	1241
163383	occ			14580	Didelphodon vorax	species	45711		Didelphodon vorax	species	45711	Lancian		70.6	66	2255
163394	occ			14582	Didelphodon vorax	species	45711		Didelphodon vorax	species	45711	Lancian		70.6	66	960
163400	occ			14583	Didelphodon vorax	species	45711		Didelphodon vorax	species	45711	Lancian		70.6	66	2255
163427	occ			14585	Didelphodon vorax	species	45711		Didelphodon vorax	species	45711	Late Maastrichtian		70.6	66	1241
163451	occ			14594	Didelphodon vorax	species	45711		Didelphodon vorax	species	45711	Lancian		70.6	66	3198
163456	occ			14595	Didelphodon vorax	species	45711		Didelphodon vorax	species	45711	Lancian		70.6	66	3198
163462	occ			14596	Didelphodon vorax	species	45711		Didelphodon vorax	species	45711	Lancian		70.6	66	1241
163472	occ			14597	Didelphodon vorax	species	45711		Didelphodon vorax	species	45711	Lancian		70.6	66	1985
163473	occ			14597	Didelphodon ? sp.	genus	40007		Didelphodon	genus	40007	Lancian		70.6	66	1985
163482	occ			14598	Didelphodon vorax	species	45711		Didelphodon vorax	species	45711	Lancian		70.6	66	1241
163497	occ			14602	Didelphodon sp.	genus	40007		Didelphodon	genus	40007	Lancian		70.6	66	3313
163507	occ			14604	Didelphodon ? sp.	genus	40007		Didelphodon	genus	40007	Lancian		70.6	66	3705
163510	occ			14605	Didelphodon vorax	species	45711		Didelphodon vorax	species	45711	Lancian		70.6	66	960
163515	occ			14606	Didelphodon sp.	genus	40007		Didelphodon	genus	40007	Lancian		70.6	66	14177
163524	occ			14608	Didelphodon vorax	species	45711		Didelphodon vorax	species	45711	Lancian		70.6	66	1247
163526	occ			14609	Didelphodon vorax	species	45711		Didelphodon vorax	species	45711	Lancian		70.6	66	1241
163529	occ			14610	Didelphodon vorax	species	45711		Didelphodon vorax	species	45711	Lancian		70.6	66	1984
163546	occ			14612	Didelphodon cf. vorax	species	45711		Didelphodon vorax	species	45711	Lancian		70.6	66	3705
163552	occ			14615	Didelphodon vorax	species	45711		Didelphodon vorax	species	45711	Lancian		70.6	66	960
163561	occ			14616	Didelphodon vorax	species	45711		Didelphodon vorax	species	45711	Lancian		70.6	66	1987
163580	occ			14621	cf. Didelphodon sp.	genus	40007		Didelphodon	genus	40007	Lancian		70.6	66	1921
163581	occ			14622	Didelphodon vorax	species	45711		Didelphodon vorax	species	45711	Lancian		70.6	66	2255
163596	occ			14624	Didelphodon vorax	species	45711		Didelphodon vorax	species	45711	Lancian		70.6	66	2255
163601	occ			14627	Didelphodon vorax	species	45711		Didelphodon vorax	species	45711	Lancian		70.6	66	2255
163602	occ			14628	Didelphodon vorax	species	45711		Didelphodon vorax	species	45711	Lancian		70.6	66	2255
163625	occ			14631	Didelphodon vorax	species	45711		Didelphodon vorax	species	45711	Lancian		70.6	66	2229
163634	occ			14633	Didelphodon vorax	species	45711		Didelphodon vorax	species	45711	Lancian		70.6	66	2229
163650	occ			14635	Didelphodon vorax	species	45711		Didelphodon vorax	species	45711	Lancian		70.6	66	2229
163653	occ			14637	Didelphodon vorax	species	45711		Didelphodon vorax	species	45711	Lancian		70.6	66	2229
163658	occ			14638	Didelphodon vorax	species	45711		Didelphodon vorax	species	45711	Lancian		70.6	66	2229
163673	occ			14641	Didelphodon vorax	species	45711		Didelphodon vorax	species	45711	Lancian		70.6	66	1241
163677	occ			14642	Didelphodon vorax	species	45711		Didelphodon vorax	species	45711	Lancian		70.6	66	1241
163684	occ			14646	Didelphodon vorax	species	45711		Didelphodon vorax	species	45711	Lancian		70.6	66	2255
163690	occ			14647	Didelphodon vorax	species	45711		Didelphodon vorax	species	45711	Lancian		70.6	66	2255
163702	occ			14649	Didelphodon vorax	species	45711		Didelphodon vorax	species	45711	Lancian		70.6	66	2255
163717	occ			14653	Didelphodon vorax	species	45711		Didelphodon vorax	species	45711	Lancian		70.6	66	960
163719	occ			14654	Didelphodon vorax	species	45711		Didelphodon vorax	species	45711	Lancian		70.6	66	960
163731	occ			14655	Didelphodon vorax	species	45711		Didelphodon vorax	species	45711	Lancian		70.6	66	1535
163742	occ			14656	Didelphodon vorax	species	45711		Didelphodon vorax	species	45711	Lancian		70.6	66	3640
376513	occ			35511	Eodelphis n. sp. browni	species	46139		Eodelphis browni	species	46139	Late Campanian		83.5	70.6	9593
457851	occ			14610	Didelphodon sp.	genus	40007		Didelphodon	genus	40007	Lancian		70.6	66	11749
458022	occ			45102	Didelphodon sp.	genus	40007		Didelphodon	genus	40007	Maastrichtian		72.1	66	11749
458042	occ			45111	Didelphodon vorax	species	45711		Didelphodon vorax	species	45711	Maastrichtian		72.1	66	11749
458113	occ			45136	Didelphodon vorax	species	45711		Didelphodon vorax	species	45711	Maastrichtian		72.1	66	11749
458132	occ			45099	Didelphodon vorax	species	45711		Didelphodon vorax	species	45711	Maastrichtian		72.1	66	11749
463405	occ			45758	Eodelphis sp.	genus	40008		Eodelphis	genus	40008	Maastrichtian		72.1	66	12117
464535	occ			45565	Eodelphis sp.	genus	40008		Eodelphis	genus	40008	Middle Campanian		83.5	70.6	11931
464582	occ			45564	Eodelphis sp.	genus	40008		Eodelphis	genus	40008	Middle Campanian		83.5	70.6	11931
487163	occ			48846	Didelphodon sp.	genus	40007		Didelphodon	genus	40007	Maastrichtian		72.1	66	13015
501548	occ			14490	Eodelphis sp.	genus	40008		Eodelphis	genus	40008	Middle Campanian	Late Campanian	83.5	70.6	1487
681126	occ			14630	Didelphodon coyi	species	45707		Didelphodon coyi	species	45707	Lancian		70.6	66	24651
681135	occ			73461	Didelphodon coyi	species	45707		Didelphodon coyi	species	45707	Late Campanian	Maastrichtian	83.5	66	24651
706600	occ			14467	Eodelphis sp.	genus	40008		Eodelphis	genus	40008	Judithian		83.5	70.6	1412
814087	occ			89605	Didelphodon sp.	genus	40007		Didelphodon	genus	40007	Late Campanian		83.5	70.6	30044
820661	occ			45111	Didelphodon ? sp.	genus	40007		Didelphodon	genus	40007	Maastrichtian		72.1	66	11749
820774	occ			45130	Didelphodon ? sp.	genus	40007		Didelphodon	genus	40007	Maastrichtian		72.1	66	11749
989260	occ			119007	Ectoconodon n. sp. montanensis	species	45977		Ectoconodon montanensis	species	45977	Late Maastrichtian		70.6	66	38233
989261	occ			119007	Stagodon sp.	genus	51756	subjective synonym of	Didelphodon	genus	40007	Late Maastrichtian		70.6	66	38233
1011249	occ			14405	Pariadens n. sp. mckennai	species	216468		Pariadens mckennai	species	216468	Late Albian	Early Cenomanian	105.3	93.5	39671
1086278	occ			118314	Eobrasilia coutoi	species	250696		Eobrasilia coutoi	species	250696	Late Paleocene	Early Eocene	58.7	48.6	43586
1171217	occ			14606	Stagodon nitor	species	51757	subjective synonym of	Didelphodon vorax	species	45711	Lancian		70.6	66	14177
1171218	occ			14606	Stagodon sp.	genus	51756	subjective synonym of	Didelphodon	genus	40007	Lancian		70.6	66	14177
1171226	occ			14565	Stagodon validus	species	51759	subjective synonym of	Didelphodon vorax	species	45711	Lancian		70.6	66	14177
1171227	occ			14565	Stagodon sp.	genus	51756	subjective synonym of	Didelphodon	genus	40007	Lancian		70.6	66	14177
1171229	occ			14565	Didelphodon n. sp. ferox	species	45708	subjective synonym of	Didelphodon vorax	species	45711	Lancian		70.6	66	14177
1171230	occ			14565	Didelphodon sp.	genus	40007		Didelphodon	genus	40007	Lancian		70.6	66	14177
1171231	occ			14565	Cimolestes n. sp. curtus	species	45113	subjective synonym of	Didelphodon vorax	species	45711	Lancian		70.6	66	14177
1171285	occ			14591	Didelphodon ferox	species	45708	subjective synonym of	Didelphodon vorax	species	45711	Lancian		70.6	66	14177
1171300	occ			14590	Didelphodon sp.	genus	40007		Didelphodon	genus	40007	Lancian		70.6	66	14177
1171305	occ			14592	Cimolestes curtus	species	45113	subjective synonym of	Didelphodon vorax	species	45711	Lancian		70.6	66	14177
1350455	occ			183109	Didelphodon vorax	species	45711		Didelphodon vorax	species	45711	Maastrichtian		72.1	66	61095
1350456	occ			183109	cf. Eodelphis sp.	genus	40008		Eodelphis	genus	40008	Maastrichtian		72.1	66	61095
1351625	occ			14617	Didelphodon vorax	species	45711		Didelphodon vorax	species	45711	Lancian		70.6	66	61169
1351626	occ			183290	Didelphodon vorax	species	45711		Didelphodon vorax	species	45711	Lancian		70.6	66	61169
1351627	occ			183291	Didelphodon vorax	species	45711		Didelphodon vorax	species	45711	Lancian		70.6	66	61169
1351628	occ			183292	Didelphodon vorax	species	45711		Didelphodon vorax	species	45711	Lancian		70.6	66	61169
1402033	occ			14414	n. gen. Fumodelphodon n. sp. pulveris	species	370351		Fumodelphodon pulveris	species	370351	Turonian		93.9	89.8	65688
1402034	occ			181356	n. gen. Hoodootherium n. sp. praeceps	species	370353		Hoodootherium praeceps	species	370353	Middle Turonian		93.5	89.3	65688

## Sheet: PBDB_Sparassodonta
Data Provider	The Paleobiology Database
Data Source	The Paleobiology Database
Data License	Creative Commons CC-BY
License URL	http://creativecommons.org/licenses/by/4.0/
Documentation URL	http://paleobiodb.org/data1.2/occs/list_doc.html
Data URL	http://paleobiodb.org/data1.2/occs/list.csv?datainfo&rowcount&base_name=Sparassodonta
Access Time	Tue 2022-01-04 05:05:19 GMT
Title	PBDB Data Service
Parameters:
	base_name	Sparassodonta
	timerule	major
	taxon_status	all
Elapsed Time	0.0255
Records Found	322
Records Returned	322
Records:
occurrence_no	record_type	reid_no	flags	collection_no	identified_name	identified_rank	identified_no	difference	accepted_name	accepted_rank	accepted_no	early_interval	late_interval	max_ma	min_ma	reference_no
149927	occ			13276	Borhyaenidae indet.	unranked clade	40010		Borhyaenidae	unranked clade	40010	Deseadan		29	21	6438
154992	occ			13779	n. gen. Patene n. sp. coluapiensis	species	99576		Patene coluapiensis	species	99576	Bartonian		41.3	38	6147
161425	occ			14208	Notogale mitis	species	245963		Notogale mitis	species	188016	Deseadan		29	21	6192
161426	occ			14208	Pharsophorus lacerans	species	188015		Pharsophorus lacerans	species	188015	Deseadan		29	21	6192
161427	occ			14208	Proborhyaena gigantea	species	188014		Proborhyaena gigantea	species	188014	Deseadan		29	21	6192
161428	occ			14208	Borhyaenidae indet.	unranked clade	40010		Borhyaenidae	unranked clade	40010	Deseadan		29	21	6192
161430	occ			14209	Notogale mitis	species	245963		Notogale mitis	species	188016	Deseadan		29	21	6192
161431	occ			14211	Pharsophorus lacerans	species	188015		Pharsophorus lacerans	species	188015	Deseadan		29	21	6192
297818	occ			28611	cf. Arctodictis sp.	genus	40014		Arctodictis	genus	53763	Colloncuran		15.5	13.8	7892
396074	occ			38071	Borhyaenidae indet.	unranked clade	40010		Borhyaenidae	unranked clade	40010	Laventan		13.8	11.8	10205
399915	occ			38072	Borhyaenidae ? indet.	unranked clade	40010		Borhyaenidae	unranked clade	40010	Early Oligocene		33.9	28.4	10288
405161	occ			38880	Borhyaenidae indet.	unranked clade	40010		Borhyaenidae	unranked clade	40010	Casamayoran		55.8	48	10499
426840	occ	32149		41608	Callistoe sp.	genus	334455		Callistoe	genus	334455	Mustersan		48	42	58261
487645	occ			14211	Notogale mitis	species	245963		Notogale mitis	species	188016	Deseadan		29	21	6192
487647	occ			14211	Proborhyaena gigantea	species	188014		Proborhyaena gigantea	species	188014	Deseadan		29	21	6192
492949	occ			49783	Proborhyaena gigantia	species	40033	species not entered	Proborhyaena	genus	40033	Deseadan		29	21	13361
493518	occ	32067		49849	Borhyaenidae sp.	genus	40010		Borhyaenidae	unranked clade	40010	Deseadan		29	21	13081
493731	occ			49900	Arminiheringia sp.	genus	40015		Arminiheringia	genus	40015	Bartonian		41.3	38	13081
496776	occ			14211	Pharsophorus tenax	species	337030		Pharsophorus tenax	species	337030	Deseadan		29	21	13480
496777	occ			14211	Pharsophorus mitis	species	188016	recombined as	Notogale mitis	species	188016	Deseadan		29	21	13480
582308	occ			61298	cf. Borhyaenidium sp.	genus	40018		Borhyaenidium	genus	40018	Huayquerian		9	6.8	17632
636594	occ	37140		68402	Borhyaenidae ? indet.	unranked clade	40010		Borhyaenidae	unranked clade	40010	Langhian		15.97	13.82	73043
667050	occ			71843	Cladosictis sp.	genus	40020		Cladosictis	genus	40020	Santacrucian		17.5	16.3	24282
754354	occ			79180	Pseudolycopsis cabrerai	species	337467		Pseudolycopsis cabrerai	species	337467	Chasicoan		10	9	27152
801758	occ			87198	n. gen. Borhyaenidium n. sp. musteloides	species	279502		Borhyaenidium musteloides	species	279502	Huayquerian		9	6.8	29353
801759	occ			87198	Achlysictis cf. lelongi	species	278322	subjective synonym of	Thylacosmilus atrox	species	291870	Huayquerian		9	6.8	29353
811476	occ			89029	Hathliacynidae indet.	subfamily	54047	obsolete variant of	Hathlyacininae	subfamily	54047	Colhuehuapian		21	17.5	29860
811477	occ			89029	Borhyaenidae indet.	unranked clade	40010		Borhyaenidae	unranked clade	40010	Colhuehuapian		21	17.5	29860
811491	occ			89029	Sipalocyon sp.	genus	40039		Sipalocyon	genus	40039	Colhuehuapian		21	17.5	29860
811492	occ			89029	Cladosictis sp.	genus	40020		Cladosictis	genus	40020	Colhuehuapian		21	17.5	29860
811689	occ			89093	Cladosictis cf. patagonica	species	53477		Cladosictis patagonica	species	53477	Colhuehuapian		21	17.5	29898
861173	occ	32148		95688	Borhyaeninae indet.	subfamily	53718		Borhyaeninae	subfamily	53718	Deseadan		29	21	42787
936214	occ			107992	Borhyaenidae indet.	unranked clade	40010		Borhyaenidae	unranked clade	40010	Laventan		13.8	11.8	35880
1033892	occ			118314	Hathlyacynidae indet.	subfamily	244582	obsolete variant of	Hathlyacininae	subfamily	54047	Late Paleocene	Early Eocene	58.7	48.6	41100
1033893	occ			118314	Borhyaenidae indet.	unranked clade	40010		Borhyaenidae	unranked clade	40010	Late Paleocene	Early Eocene	58.7	48.6	41100
1070817	occ		F	90023	Borhyaenidium n. sp. altiplanicus	species	245694		Borhyaenidium altiplanicus	species	245694	Tortonian		11.62	7.246	42736
1070867	occ			95688	Sallacyon n. sp. hoffstetteri	species	245958		Sallacyon hoffstetteri	species	245958	Deseadan		29	21	42763
1070868	occ			95688	Notogale mitis	species	245963		Notogale mitis	species	188016	Deseadan		29	21	42763
1072312	occ			13501	n. gen. Allqokirus n. sp. australis	species	246574		Allqokirus australis	species	246574	Danian		66	61.6	46517
1073365	occ			118314	n. gen. Ischyrodidelphis n. sp. castelllanosi	species	247078	subjective synonym of	Patene simpsoni	species	247100	Late Paleocene	Early Eocene	58.7	48.6	42935
1073374	occ			118314	Patene n. sp. simpsoni	species	247100		Patene simpsoni	species	247100	Late Paleocene	Early Eocene	58.7	48.6	42936
1073375	occ			118314	Arminiheringia ? sp.	genus	40015		Arminiheringia	genus	40015	Late Paleocene	Early Eocene	58.7	48.6	42936
1073978	occ			133441	Borhyaenidae indet.	unranked clade	40010		Borhyaenidae	unranked clade	40010	Laventan		13.8	11.8	42295
1074608	occ			133596	Sallacyon hoffstetteri	species	245958		Sallacyon hoffstetteri	species	245958	Deseadan		29	21	42787
1074609	occ			133596	Borhyaeninae indet.	subfamily	53718		Borhyaeninae	subfamily	53718	Deseadan		29	21	42787
1074715	occ			133596	Paraborhyaena boliviana	species	247608		Paraborhyaena boliviana	species	247608	Deseadan		29	21	42787
1074729	occ			133611	Pharsophorus lacerans	species	188015		Pharsophorus lacerans	species	188015	Deseadan		29	21	42787
1074747	occ			133615	Notogale mitis	species	245963		Notogale mitis	species	188016	Deseadan		29	21	42787
1074828	occ			38071	Acyon myctoderos	species	247681		Acyon myctoderos	species	247681	Laventan		13.8	11.8	43058
1075107	occ			133615	Fredszalaya hunteri	species	247981		Fredszalaya hunteri	species	247981	Deseadan		29	21	43123
1087122	occ		F	12971	Hondadelphys fieldsi	species	251322		Hondadelphys fieldsi	species	251322	Laventan		13.8	11.8	43580
1106021	occ			139845	Sipalocyon gracilis	species	53458		Sipalocyon gracilis	species	53458	Friasian		16.3	15.5	44988
1106022	occ			139845	Cladosictis patagonica	species	53477		Cladosictis patagonica	species	53477	Friasian		16.3	15.5	44988
1106023	occ			139845	Borhyaena tuberata	species	53751		Borhyaena tuberata	species	53751	Friasian		16.3	15.5	44988
1106024	occ			139845	Prothylacynus patagonicus	species	53713		Prothylacynus patagonicus	species	53713	Friasian		16.3	15.5	44988
1107522	occ			140104	Sparassodonta indet.	order	247310		Sparassodonta	order	54053	Burdigalian		20.44	15.97	45220
1107551	occ			140107	Sipalocyon sp.	genus	40039		Sipalocyon	genus	40039	Santacrucian	Friasian	17.5	15.5	45220
1119254	occ			142148	n. gen. Patagosmilus n. sp. goini	species	264681		Patagosmilus goini	species	264681	Colloncuran		15.5	13.8	46175
1123348	occ			142339	Lycopsis n. sp. viverensis	species	264911		Lycopsis viverensis	species	264911	Chasicoan		10	9	46212
1124776	occ			142529	Cladosictis patagonica	species	53477		Cladosictis patagonica	species	53477	Santacrucian		17.5	16.3	46189
1124802	occ	32110		142533	Borhyaena tuberata	species	53751		Borhyaena tuberata	species	53751	Santacrucian		17.5	16.3	58202
1124803	occ			142533	Sipalocyon gracilis	species	53458		Sipalocyon gracilis	species	53458	Santacrucian		17.5	16.3	46189
1124804	occ	32167		142533	n. gen. Prothylacynus n. sp. patagonicus	species	53713		Prothylacynus patagonicus	species	53713	Santacrucian		17.5	16.3	58324
1126131	occ			142855	Patene simpsoni	species	247100		Patene simpsoni	species	247100	Lutetian	Bartonian	47.8	38	46295
1134825	occ			144513	Sipalocyon sp.	genus	40039		Sipalocyon	genus	40039	Burdigalian	Langhian	20.44	13.82	46731
1136328	occ		F	135373	Lycopsis longirostrus	species	251556		Lycopsis longirostrus	species	251556	Laventan		13.8	11.8	43661
1136586	occ		F	13749	Hondadelphys fieldsi	species	251322		Hondadelphys fieldsi	species	251322	Laventan		13.8	11.8	46863
1136587	occ		F	13750	Hondadelphys fieldsi	species	251322		Hondadelphys fieldsi	species	251322	Laventan		13.8	11.8	46863
1136591	occ		F	13750	Lycopsis longirostrus	species	251556		Lycopsis longirostrus	species	251556	Laventan		13.8	11.8	46863
1148373	occ			146425	Borhyaenidae indet.	unranked clade	40010		Borhyaenidae	unranked clade	40010	Late Miocene		11.608	5.333	47311
1148754	occ			146533	n. gen. Simpsonia n. sp. borhyaenoides	species	271966	recombined as	Contrerascynus borhyaenoides	species	271966	Chasicoan		10	9	47329
1163386	occ			149523	Patene n. sp. campbelli	species	276016		Patene campbelli	species	276016	Burdigalian	Langhian	20.44	13.82	47895
1171121	occ			55600	Notictis ortizi	species	364496	misspelling of, obsolete variant of	Notictis ortizii	species	53496	Huayquerian		9	6.8	15016
1171122	occ			55600	Stylocynus paranensis	species	278321		Stylocynus paranensis	species	278321	Huayquerian		9	6.8	15016
1171123	occ	29842		55600	Thylacosmilus atrox	species	291870		Thylacosmilus atrox	species	291870	Huayquerian		9	6.8	50741
1175000	occ			140932	Achlysictis cf. lelongi	species	278322	subjective synonym of	Thylacosmilus atrox	species	291870	Huayquerian		9	6.8	48408
1175003	occ			151500	Achlysictis cf. lelongi	species	278322	subjective synonym of	Thylacosmilus atrox	species	291870	Huayquerian		9	6.8	48408
1180218	occ			152061	Borhyaenidae indet.	unranked clade	40010		Borhyaenidae	unranked clade	40010	Huayquerian		9	6.8	48756
1182540	occ			152418	Borhyaeninae indet.	subfamily	53718		Borhyaeninae	subfamily	53718	Deseadan		29	21	49052
1214012	occ			157795	Achlysictis atrox	species	40042	subjective synonym of, species not entered	Thylacosmilus	genus	40045	Montehermosan	Chapadmalalan	6.8	3	51892
1243332	occ			144793	Borhyaenoidea indet.	superfamily	54054		Borhyaenoidea	superfamily	54054	Laventan		13.8	11.8	53470
1309598	occ	32162		14205	Borhyaenidae indet.	unranked clade	40010		Borhyaenidae	unranked clade	40010	Riochican		57	55.8	58306
1309616	occ			13782	Borhyaenidae ? indet.	unranked clade	40010		Borhyaenidae	unranked clade	40010	Danian		66	61.6	57551
1310193	occ			13775	n. gen. Callistoe n. sp. vincei	species	334456		Callistoe vincei	species	334456	Lutetian	Bartonian	47.8	38	57624
1311386	occ			176059	Hathliacynidae Gen. et sp. nov. 6 informal	species	54047	species not entered	Hathlyacininae	subfamily	54047	Ypresian		56	47.8	57758
1311387	occ			176059	cf. Nemolestes indet.	genus	40024		Nemolestes	genus	40024	Ypresian		56	47.8	57758
1311422	occ			133039	Borhyaeninae gen. et sp. indet. C informal	subfamily	53718	obsolete variant of	Borhyaeninae	subfamily	53718	Lutetian		47.8	41.3	57758
1311464	occ			133039	Hathliacynidae gen. et sp. nov. 6 informal	species	54047	species not entered	Hathlyacininae	subfamily	54047	Lutetian		47.8	41.3	57758
1311585	occ			95914	cf. Sparassodonta indet.	order	247310		Sparassodonta	order	54053	Early Paleocene		66	61.7	45562
1312222	occ			144474	Borhyaenidae indet.	unranked clade	40010		Borhyaenidae	unranked clade	40010	Middle Eocene		48.6	37.2	57830
1312281	occ			176129	Sparassodonta indet.	order	247310		Sparassodonta	order	54053	Middle Eocene		48.6	37.2	57830
1312547	occ			176162	Sparassodonta indet.	order	247310		Sparassodonta	order	54053	Late Miocene		11.608	5.333	57830
1312655	occ			176163	Arminiheringia n. sp. auceta	species	53710		Arminiheringia auceta	species	53710	Bartonian		41.3	38	57943
1312776	occ			13779	Arminiheringia auceta ?	species	53710		Arminiheringia auceta	species	53710	Bartonian		41.3	38	57836
1312813	occ			176186	n. gen. Patene n. sp. coluapiensis	species	99576		Patene coluapiensis	species	99576	Bartonian		41.3	38	57836
1312897	occ			133040	Patene ? indet.	genus	40029		Patene	genus	40029	Ypresian		56	47.8	57841
1312931	occ			13781	Nemolestes ? sp.	genus	40024		Nemolestes	genus	40024	Riochican		57	55.8	57845
1312970	occ			176200	Hathliacynidae indet.	subfamily	54047	obsolete variant of	Hathlyacininae	subfamily	54047	Tinguirirican		36	29	57847
1312971	occ			176200	Hathliacynidae ? indet.	subfamily	54047	obsolete variant of	Hathlyacininae	subfamily	54047	Tinguirirican		36	29	57847
1312989	occ			176201	Pharsophorus cf. lacerans	species	188015		Pharsophorus lacerans	species	188015	Rupelian		33.9	28.1	57847
1313623	occ			13779	Arminiheringia n. sp. contigua	species	318365	subjective synonym of	Arminiheringia auceta	species	53710	Bartonian		41.3	38	54855
1313625	occ			13779	Arminiheringia n. sp. cultrata	species	53709	subjective synonym of	Arminiheringia auceta	species	53710	Bartonian		41.3	38	54480
1313626	occ			13779	Pseudocladosictis n. sp. determinabile	species	315853	nomen vanum	Hathlyacininae	subfamily	54047	Bartonian		41.3	38	54480
1313703	occ			176163	n. gen. Nemolestes n. sp. spalacotherinus	species	315855		Nemolestes spalacotherinus	species	315855	Bartonian		41.3	38	10369
1313704	occ			176163	Procladosictis n. sp. erecta	species	315851	nomen vanum	Procladosictis	genus	40034	Bartonian		41.3	38	10369
1313795	occ			13779	n. gen. Dilestes n. sp. dilobus	species	53711	subjective synonym of	Arminiheringia auceta	species	53710	Bartonian		41.3	38	54480
1313807	occ			176290	n. gen. Plesiofelis n. sp. schlosseri	species	53721		Plesiofelis schlosseri	species	53721	Mustersan		48	42	73279
1313808	occ			176290	Plesiofelis n. sp. cretaceus	species	53720	subjective synonym of	Plesiofelis schlosseri	species	53721	Mustersan		48	42	73279
1313811	occ			176286	n. gen. Procladosictis n. sp. anomala	species	315850		Procladosictis anomala	species	315850	Mustersan		48	42	10369
1313828	occ			176285	n. gen. Argyrolestes n. sp. peralestinus	species	315854		Argyrolestes peralestinus	species	315854	Casamayoran		55.8	48	10369
1313847	occ			44956	Patene sp.	genus	40029		Patene	genus	40029	Lutetian		47.8	41.3	10369
1314451	occ			13779	n. gen. Angelocabrerus n. sp. daptes	species	336131		Angelocabrerus daptes	species	336131	Bartonian		41.3	38	57986
1314474	occ			50074	cf. Sallacyon hoffstetteri	species	245958		Sallacyon hoffstetteri	species	245958	Deseadan		29	21	57989
1314477	occ			141368	Cladosictis n. sp. centralis	species	318608		Cladosictis centralis	species	318608	Colhuehuapian		21	17.5	57989
1314478	occ			141368	n. gen. Pseudothylacynus n. sp. rectus	species	318607		Pseudothylacynus rectus	species	318607	Colhuehuapian		21	17.5	58052
1314479	occ			141368	cf. Acrocyon riggsi	species	53765		Acrocyon riggsi	species	53764	Colhuehuapian		21	17.5	57989
1314797	occ			176436	Borhyaena macrodonta	species	53748		Borhyaena macrodonta	species	53746	Colhuehuapian		21	17.5	58052
1314804	occ			141368	Sipalocyon n. sp. externus	species	336429		Sipalocyon externus	species	318609	Colhuehuapian		21	17.5	58052
1314805	occ			141368	Sipalocyon sp.	genus	40039		Sipalocyon	genus	40039	Colhuehuapian		21	17.5	58052
1314806	occ			141368	Hathliacynidae indet.	subfamily	54047	obsolete variant of	Hathlyacininae	subfamily	54047	Colhuehuapian		21	17.5	58052
1314807	occ			141368	Cladosictis sp.	genus	40020		Cladosictis	genus	40020	Colhuehuapian		21	17.5	58052
1314809	occ			141368	Pseudoborhyaena n. sp. longaeva	species	53749	subjective synonym of	Borhyaena macrodonta	species	53746	Colhuehuapian		21	17.5	58052
1314810	occ			141368	Pseudoborhyaena n. sp. macrodonta	species	53746	recombined as	Borhyaena macrodonta	species	53746	Colhuehuapian		21	17.5	58052
1314811	occ			141368	Arctodictis sinclairi	species	336437		Arctodictis sinclairi	species	336437	Colhuehuapian		21	17.5	58052
1314812	occ			141368	cf. Arctodictis sinclairi	species	336437		Arctodictis sinclairi	species	336437	Colhuehuapian		21	17.5	58052
1314813	occ			141368	Borhyaeninae indet.	subfamily	53718		Borhyaeninae	subfamily	53718	Colhuehuapian		21	17.5	58052
1314814	occ			141368	Thylacosmilidae indet.	family	40041		Thylacosmilidae	family	40041	Colhuehuapian		21	17.5	58052
1314979	occ			176459	Acrocyon riggsi	species	53765		Acrocyon riggsi	species	53764	Colhuehuapian		21	17.5	58052
1315011	occ			176461	Borhyaena n. sp. riggsi	species	53764	recombined as	Acrocyon riggsi	species	53764	Middle Eocene	Early Miocene	48.6	15.97	58074
1315012	occ			176461	Proborhyaena sp.	genus	40033		Proborhyaena	genus	40033	Middle Eocene	Early Miocene	48.6	15.97	58074
1315013	occ			176461	Cladosictis sp.	genus	40020		Cladosictis	genus	40020	Middle Eocene	Early Miocene	48.6	15.97	58074
1315063	occ			176466	Proborhyaena gigantea	species	188014		Proborhyaena gigantea	species	188014	Deseadan		29	21	58076
1315064	occ			176466	Pharsophorus sp.	genus	40031		Pharsophorus	genus	40031	Deseadan		29	21	58076
1315155	occ			140147	Proborhyaena cf. gigantea	species	188014		Proborhyaena gigantea	species	188014	Deseadan		29	21	58093
1315947	occ			176563	Pseudonotictis pusillus	species	337343		Pseudonotictis pusillus	species	53451	Santacrucian		17.5	16.3	58202
1315948	occ			176570	Sipalocyon n. sp. pusillus	species	53451	recombined as	Pseudonotictis pusillus	species	53451	Santacrucian		17.5	16.3	58306
1315949	occ			176599	Sipalocyon sp.	genus	40039		Sipalocyon	genus	40039	Santacrucian		17.5	16.3	58202
1315950	occ			176602	Sipalocyon sp.	genus	40039		Sipalocyon	genus	40039	Santacrucian		17.5	16.3	58202
1315951	occ			176585	Sipalocyon gracilis	species	53458		Sipalocyon gracilis	species	53458	Santacrucian		17.5	16.3	58306
1315952	occ			176590	Sipalocyon gracilis	species	53458		Sipalocyon gracilis	species	53458	Santacrucian		17.5	16.3	58202
1315953	occ			176599	Sipalocyon gracilis	species	53458		Sipalocyon gracilis	species	53458	Santacrucian		17.5	16.3	58202
1315954	occ			176602	Sipalocyon gracilis	species	53458		Sipalocyon gracilis	species	53458	Santacrucian		17.5	16.3	58202
1315955	occ			176565	Sipalocyon gracilis	species	53458		Sipalocyon gracilis	species	53458	Santacrucian		17.5	16.3	58306
1315956	occ			176593	Sipalocyon gracilis	species	53458		Sipalocyon gracilis	species	53458	Santacrucian		17.5	16.3	58306
1315957	occ			176563	Sipalocyon gracilis	species	53458		Sipalocyon gracilis	species	53458	Santacrucian		17.5	16.3	58306
1315958	occ			176570	Sipalocyon n. sp. gracilis	species	53458		Sipalocyon gracilis	species	53458	Santacrucian		17.5	16.3	58306
1315959	occ			176566	Sipalocyon gracilis	species	53458		Sipalocyon gracilis	species	53458	Santacrucian		17.5	16.3	58306
1315960	occ			176594	Sipalocyon gracilis	species	53458		Sipalocyon gracilis	species	53458	Santacrucian		17.5	16.3	58306
1315961	occ			87314	Sipalocyon gracilis	species	53458		Sipalocyon gracilis	species	53458	Santacrucian		17.5	16.3	58306
1315962	occ			176569	Sipalocyon gracilis	species	53458		Sipalocyon gracilis	species	53458	Santacrucian		17.5	16.3	58306
1315963	occ			176582	Sipalocyon gracilis	species	53458		Sipalocyon gracilis	species	53458	Santacrucian		17.5	16.3	58306
1315964	occ			176570	Protoproviverra n. sp. obusta	species	244589	recombined as	Sipalocyon obusta	species	244589	Santacrucian		17.5	16.3	58306
1315965	occ			176570	n. gen. Anatherium n. sp. defossus	species	314370	nomen dubium	Cladosictis	genus	40020	Santacrucian		17.5	16.3	58306
1315966	occ			176563	n. gen. Acyon n. sp. tricuspidatus	species	53491		Acyon tricuspidatus	species	53491	Santacrucian		17.5	16.3	58306
1315967	occ			27313	Acyon tricuspidatus	species	53491		Acyon tricuspidatus	species	53491	Santacrucian		17.5	16.3	58202
1315968	occ			176593	Acyon tricuspidatus	species	53491		Acyon tricuspidatus	species	53491	Santacrucian		17.5	16.3	58202
1315969	occ			176594	Ictioborus n. sp. destructor	species	53494	subjective synonym of	Acyon tricuspidatus	species	53491	Santacrucian		17.5	16.3	58306
1315971	occ			142533	Cladosictis patagonica	species	53477		Cladosictis patagonica	species	53477	Santacrucian		17.5	16.3	58306
1315972	occ			27313	Cladosictis patagonica	species	53477		Cladosictis patagonica	species	53477	Santacrucian		17.5	16.3	58306
1315973	occ			176576	Cladosictis patagonica	species	53477		Cladosictis patagonica	species	53477	Santacrucian		17.5	16.3	58306
1315974	occ			176635	Cladosictis patagonica	species	53477		Cladosictis patagonica	species	53477	Santacrucian		17.5	16.3	58202
1315975	occ			176602	Cladosictis patagonica	species	53477		Cladosictis patagonica	species	53477	Santacrucian		17.5	16.3	58202
1315976	occ			176578	Cladosictis patagonica	species	53477		Cladosictis patagonica	species	53477	Santacrucian		17.5	16.3	58202
1315977	occ			176636	Cladosictis patagonica	species	53477		Cladosictis patagonica	species	53477	Santacrucian		17.5	16.3	58202
1315978	occ			176599	Cladosictis patagonica	species	53477		Cladosictis patagonica	species	53477	Santacrucian		17.5	16.3	58202
1315979	occ			176563	Agustylus n. sp. primaevus	species	53478	subjective synonym of	Cladosictis patagonica	species	53477	Santacrucian		17.5	16.3	58306
1315980	occ			176570	Cladosictis patagonica	species	53477		Cladosictis patagonica	species	53477	Santacrucian		17.5	16.3	58306
1315981	occ			176565	Cladosictis patagonica	species	53477		Cladosictis patagonica	species	53477	Santacrucian		17.5	16.3	58306
1315982	occ			176594	Cladosictis patagonica	species	53477		Cladosictis patagonica	species	53477	Santacrucian		17.5	16.3	58306
1315983	occ			176593	n. gen. Cladosictis n. sp. patagonica	species	53477		Cladosictis patagonica	species	53477	Santacrucian		17.5	16.3	58306
1315984	occ			176590	Cladosictis patagonica	species	53477		Cladosictis patagonica	species	53477	Santacrucian		17.5	16.3	58306
1315985	occ			176567	Cladosictis patagonica	species	53477		Cladosictis patagonica	species	53477	Santacrucian		17.5	16.3	58306
1315986	occ			176596	Proviverra n. sp. trouessarti	species	53485	subjective synonym of	Cladosictis patagonica	species	53477	Santacrucian		17.5	16.3	58306
1315987	occ			176598	Cladosictis patagonica	species	53477		Cladosictis patagonica	species	53477	Santacrucian		17.5	16.3	58306
1315988	occ			176569	Cladosictis patagonica	species	53477		Cladosictis patagonica	species	53477	Santacrucian		17.5	16.3	58306
1315989	occ			176572	Cladosictis patagonica	species	53477		Cladosictis patagonica	species	53477	Santacrucian		17.5	16.3	58306
1315990	occ			176570	n. gen. Perathereutes n. sp. pungens	species	53498		Perathereutes pungens	species	53498	Santacrucian		17.5	16.3	58306
1315991	occ			176602	Perathereutes ? pungens	species	53498		Perathereutes pungens	species	53498	Santacrucian		17.5	16.3	58202
1315992	occ			176565	Abderites n. sp. altiramis	species	53497	subjective synonym of	Perathereutes pungens	species	53498	Santacrucian		17.5	16.3	58306
1315993	occ			141368	Anatherium n. sp. herrerae	species	337463	subjective synonym of	Acyon tricuspidatus	species	53491	Colhuehuapian		21	17.5	58306
1315994	occ			176599	Lycopsis torresi	species	53888		Lycopsis torresi	species	53888	Santacrucian		17.5	16.3	58202
1315995	occ			142533	Lycopsis torresi	species	53888		Lycopsis torresi	species	53888	Santacrucian		17.5	16.3	58202
1315996	occ			176593	n. gen. Lycopsis n. sp. torresi	species	53888		Lycopsis torresi	species	53888	Santacrucian		17.5	16.3	58324
1315997	occ			176570	Prothylacynus patagonicus	species	53713		Prothylacynus patagonicus	species	53713	Santacrucian		17.5	16.3	58324
1315998	occ			27313	Prothylacynus patagonicus	species	53713		Prothylacynus patagonicus	species	53713	Santacrucian		17.5	16.3	58324
1315999	occ			176602	Prothylacynus patagonicus	species	53713		Prothylacynus patagonicus	species	53713	Santacrucian		17.5	16.3	58202
1316000	occ			176569	Prothylacynus patagonicus	species	53713		Prothylacynus patagonicus	species	53713	Santacrucian		17.5	16.3	58324
1316001	occ			87314	Prothylacynus patagonicus	species	53713		Prothylacynus patagonicus	species	53713	Santacrucian		17.5	16.3	58324
1316002	occ			176587	Prothylacynus patagonicus	species	53713		Prothylacynus patagonicus	species	53713	Santacrucian		17.5	16.3	58202
1316003	occ			176593	Acrocyon sectorius	species	244543		Acrocyon sectorius	species	244543	Santacrucian		17.5	16.3	58202
1316004	occ			176594	Acrocyon sectorius	species	244543		Acrocyon sectorius	species	244543	Santacrucian		17.5	16.3	58202
1316005	occ			176580	Acrocyon sectorius	species	244543		Acrocyon sectorius	species	244543	Santacrucian		17.5	16.3	58202
1316006	occ			176576	Borhyaena tuberata	species	53751		Borhyaena tuberata	species	53751	Santacrucian		17.5	16.3	58202
1316007	occ			176602	Borhyaena tuberata	species	53751		Borhyaena tuberata	species	53751	Santacrucian		17.5	16.3	58202
1316008	occ			142529	Borhyaena tuberata	species	53751		Borhyaena tuberata	species	53751	Santacrucian		17.5	16.3	58202
1316009	occ			176578	Borhyaena tuberata	species	53751		Borhyaena tuberata	species	53751	Santacrucian		17.5	16.3	58202
1316010	occ			176636	Borhyaena tuberata	species	53751		Borhyaena tuberata	species	53751	Santacrucian		17.5	16.3	58202
1316011	occ			176596	Borhyaena tuberata	species	53751		Borhyaena tuberata	species	53751	Santacrucian		17.5	16.3	58202
1316012	occ			176565	Borhyaena tuberata	species	53751		Borhyaena tuberata	species	53751	Santacrucian		17.5	16.3	58202
1316013	occ			27313	Borhyaena tuberata	species	53751		Borhyaena tuberata	species	53751	Santacrucian		17.5	16.3	58202
1316014	occ			176563	Borhyaena tuberata	species	53751		Borhyaena tuberata	species	53751	Santacrucian		17.5	16.3	58202
1316015	occ			176570	Borhyaena tuberata	species	53751		Borhyaena tuberata	species	53751	Santacrucian		17.5	16.3	58202
1316016	occ			176593	Borhyaena tuberata	species	53751		Borhyaena tuberata	species	53751	Santacrucian		17.5	16.3	58202
1316017	occ			176566	Borhyaena tuberata	species	53751		Borhyaena tuberata	species	53751	Santacrucian		17.5	16.3	58202
1316018	occ			176587	Borhyaena tuberata	species	53751		Borhyaena tuberata	species	53751	Santacrucian		17.5	16.3	58202
1316019	occ			176582	Borhyaena tuberata	species	53751		Borhyaena tuberata	species	53751	Santacrucian		17.5	16.3	58202
1316020	occ			176585	Borhyaena tuberata	species	53751		Borhyaena tuberata	species	53751	Santacrucian		17.5	16.3	58202
1316021	occ			27313	Arctodictis munizi	species	337338		Arctodictis munizi	species	337338	Santacrucian		17.5	16.3	58303
1316022	occ			176587	Arctodictis munizi	species	337338		Arctodictis munizi	species	337338	Santacrucian		17.5	16.3	58303
1316023	occ			176563	n. gen. Arctodictis n. sp. munizi	species	337338		Arctodictis munizi	species	337338	Santacrucian		17.5	16.3	58303
1316024	occ			142533	Arctodictis munizi	species	337338		Arctodictis munizi	species	337338	Santacrucian		17.5	16.3	58202
1316293	occ			176581	Cladosictis patagonica	species	53477		Cladosictis patagonica	species	53477	Santacrucian		17.5	16.3	58227
1316294	occ			176581	Sipalocyon gracilis	species	53458		Sipalocyon gracilis	species	53458	Santacrucian		17.5	16.3	58227
1316295	occ			176581	Lycopsis torresi	species	53888		Lycopsis torresi	species	53888	Santacrucian		17.5	16.3	58227
1316296	occ			176581	Acrocyon sectorius	species	244543		Acrocyon sectorius	species	244543	Santacrucian		17.5	16.3	58227
1316310	occ			176584	Cladosictis patagonica	species	53477		Cladosictis patagonica	species	53477	Santacrucian		17.5	16.3	58227
1316316	occ			142533	Perathereutes pungens	species	53498		Perathereutes pungens	species	53498	Santacrucian		17.5	16.3	58227
1316368	occ			95688	Pharsophorus lacerans	species	188015		Pharsophorus lacerans	species	188015	Deseadan		29	21	6192
1316369	occ			176647	Pharsophorus lacerans	species	188015		Pharsophorus lacerans	species	188015	Deseadan		29	21	6192
1316370	occ			176235	Australohyaena antiqua	species	337340		Australohyaena antiqua	species	53699	Deseadan		29	21	58304
1316371	occ			50074	Australohyaena antiqua	species	337340		Australohyaena antiqua	species	53699	Deseadan		29	21	58304
1316372	occ			176269	Pharsophorus antiquus	species	53741	recombined as	Australohyaena antiqua	species	53699	Deseadan		29	21	6192
1316373	occ			176645	Proborhyaena gigantea	species	188014		Proborhyaena gigantea	species	188014	Deseadan		29	21	6192
1316374	occ			95688	Borhyaenidae indet.	unranked clade	40010		Borhyaenidae	unranked clade	40010	Deseadan		29	21	6192
1316377	occ			95688	Notogale cf. mitis	species	245963		Notogale mitis	species	188016	Deseadan		29	21	45334
1316383	occ			95688	n. gen. Paraborhyaena n. sp. boliviana	species	247608		Paraborhyaena boliviana	species	247608	Deseadan		29	21	58243
1316384	occ			95688	n. gen. Andinogale n. sp. sallensis	species	337044		Andinogale sallensis	species	337044	Deseadan		29	21	58243
1316478	occ			13775	Borhyaenoidea sp.	genus	54054		Borhyaenoidea	superfamily	54054	Lutetian	Bartonian	47.8	38	58261
1316781	occ			176603	Arctodictis munizi	species	337338		Arctodictis munizi	species	337338	Santacrucian		17.5	16.3	58303
1316782	occ			27313	Borhyaena n. sp. zitteli	species	53750	subjective synonym of	Borhyaena tuberata	species	53751	Santacrucian		17.5	16.3	58303
1316791	occ			176647	Pharsophorus n. sp. antiquus	species	53741	recombined as	Australohyaena antiqua	species	53699	Deseadan		29	21	58304
1316797	occ			14211	Australohyaena antiqua	species	337340		Australohyaena antiqua	species	53699	Deseadan		29	21	58304
1316804	occ			176563	Hathliacynus n. sp. kobyi	species	53450	subjective synonym of	Pseudonotictis pusillus	species	53451	Santacrucian		17.5	16.3	58306
1316819	occ			13626	n. gen. Notictis n. sp. ortizi	species	364496	misspelling of, obsolete variant of	Notictis ortizii	species	53496	Tortonian		11.62	7.246	58306
1316820	occ			176757	Borhyaenidium n. sp. riggsi	species	337348		Borhyaenidium riggsi	species	337348	Montehermosan		6.8	4	58306
1316821	occ			142533	Amphiproviverra n. sp. crassa	species	53469	subjective synonym of	Sipalocyon gracilis	species	53458	Santacrucian		17.5	16.3	58306
1316822	occ			176565	Sipalocyon n. sp. altiramis	species	53470	subjective synonym of	Sipalocyon gracilis	species	53458	Santacrucian		17.5	16.3	58306
1316823	occ			176565	Sipalocyon n. sp. longus	species	53471	subjective synonym of	Sipalocyon gracilis	species	53458	Santacrucian		17.5	16.3	58306
1316824	occ			176565	Sipalocyon n. sp. mixtus	species	53468	subjective synonym of	Sipalocyon gracilis	species	53458	Santacrucian		17.5	16.3	58306
1316825	occ			176563	Thylacodictis n. sp. exilis	species	53464	subjective synonym of	Sipalocyon gracilis	species	53458	Santacrucian		17.5	16.3	58306
1316826	occ			176570	Amphiproviverra n. sp. minuta	species	53465	subjective synonym of	Sipalocyon gracilis	species	53458	Santacrucian		17.5	16.3	58306
1316827	occ			176570	Perathereutes n. sp. amputans	species	53459	subjective synonym of	Sipalocyon gracilis	species	53458	Santacrucian		17.5	16.3	58306
1316828	occ			176570	Perathereutes n. sp. obtusus	species	53460	subjective synonym of	Sipalocyon gracilis	species	53458	Santacrucian		17.5	16.3	58306
1316829	occ			176593	Hathliacynus n. sp. lynchi	species	53462	subjective synonym of	Sipalocyon gracilis	species	53458	Santacrucian		17.5	16.3	58306
1316830	occ			27313	Sipalocyon gracilis	species	53458		Sipalocyon gracilis	species	53458	Santacrucian		17.5	16.3	58306
1316831	occ			176594	Protoproviverra n. sp. manzaniana	species	53456	subjective synonym of	Sipalocyon gracilis	species	53458	Santacrucian		17.5	16.3	58306
1316832	occ			176566	Sipalocyon n. sp. curtus	species	53467	subjective synonym of	Sipalocyon gracilis	species	53458	Santacrucian		17.5	16.3	58306
1316833	occ			13503	n. gen. Notocynus n. sp. hermosicus	species	337353		Notocynus hermosicus	species	337353	Montehermosan		6.8	4	58306
1316900	occ			176585	Cladosictis patagonica	species	53477		Cladosictis patagonica	species	53477	Santacrucian		17.5	16.3	58306
1316901	occ			176585	Cladosictis n. sp. petersoni	species	53489	subjective synonym of	Cladosictis patagonica	species	53477	Santacrucian		17.5	16.3	58306
1316902	occ			176563	Cladosictis n. sp. dissimilis	species	53487	subjective synonym of	Cladosictis patagonica	species	53477	Santacrucian		17.5	16.3	58306
1316903	occ			176563	Hathliacynus n. sp. fischeri	species	53481	subjective synonym of	Cladosictis patagonica	species	53477	Santacrucian		17.5	16.3	58306
1316976	occ			176593	Agustylus n. sp. cynoides	species	53476	subjective synonym of	Cladosictis patagonica	species	53477	Santacrucian		17.5	16.3	58306
1316977	occ			142533	Cladosictis n. sp. lateralis	species	53488	subjective synonym of	Cladosictis patagonica	species	53477	Santacrucian		17.5	16.3	58306
1316978	occ			176570	Agustylus n. sp. minus	species	53479	subjective synonym of	Cladosictis patagonica	species	53477	Santacrucian		17.5	16.3	58306
1316979	occ			176570	Ictioborus n. sp. fenestratus	species	53484	subjective synonym of	Cladosictis patagonica	species	53477	Santacrucian		17.5	16.3	58306
1316980	occ			176570	Protoproviverra n. sp. ensidens	species	53486	subjective synonym of	Cladosictis patagonica	species	53477	Santacrucian		17.5	16.3	58306
1316981	occ			176575	Cladosictis patagonica	species	53477		Cladosictis patagonica	species	53477	Santacrucian		17.5	16.3	58306
1316982	occ			176575	Hathliacynus n. sp. cultridens	species	53482	subjective synonym of	Cladosictis patagonica	species	53477	Santacrucian		17.5	16.3	58306
1316983	occ			176575	Hathliacynus n. sp. lustratus	species	53480	subjective synonym of	Cladosictis patagonica	species	53477	Santacrucian		17.5	16.3	58306
1316984	occ			176575	Hathliacynus n. sp. rollieri	species	53483	subjective synonym of	Cladosictis patagonica	species	53477	Santacrucian		17.5	16.3	58306
1316985	occ			176575	Amphithereutes n. sp. obscurus	species	53490	subjective synonym of	Cladosictis patagonica	species	53477	Santacrucian		17.5	16.3	58306
1316986	occ			79180	n. gen. Chasicostylus n. sp. castroi	species	337462		Chasicostylus castroi	species	337462	Chasicoan		10	9	58306
1316987	occ			176575	Acyon ? n. sp. bardus	species	314440	nomen dubium	Cladosictis	genus	40020	Santacrucian		17.5	16.3	15092
1316989	occ			142533	n. gen. Napodonictis n. sp. thylacynoides	species	53716	subjective synonym of	Prothylacynus patagonicus	species	53713	Santacrucian		17.5	16.3	58324
1316990	occ			142533	Prothylacynus n. sp. brachyrhynchus	species	53715	subjective synonym of	Prothylacynus patagonicus	species	53713	Santacrucian		17.5	16.3	58324
1316991	occ			176570	Borhyaena n. sp. excavata	species	53714	subjective synonym of	Prothylacynus patagonicus	species	53713	Santacrucian		17.5	16.3	58324
1316992	occ			176575	Prothylacynus patagonicus	species	53713		Prothylacynus patagonicus	species	53713	Santacrucian		17.5	16.3	58324
1316993	occ			142533	Anatherium n. sp. oxyrhynchus	species	53887	subjective synonym of	Lycopsis torresi	species	53888	Santacrucian		17.5	16.3	58324
1316994	occ			13626	n. gen. Stylocynus n. sp. paranensis	species	278321		Stylocynus paranensis	species	278321	Tortonian		11.62	7.246	58324
1342766	occ			91435	Borhyaenoidea sp.	genus	54054		Borhyaenoidea	superfamily	54054	Burdigalian	Langhian	20.44	13.82	60411
1347981	occ			181633	n. gen. Protoproviverra n. sp. palaeonictides	species	347671		Protoproviverra palaeonictides	species	347670	Early Eocene		55.8	48.6	60836
1368276	occ			186567	Nemolestes sp.	genus	40024		Nemolestes	genus	40024	Bartonian		41.3	38	62545
1374214	occ		F	134806	Hondadelphys fieldsi	species	251322		Hondadelphys fieldsi	species	251322	Laventan		13.8	11.8	43580
1374216	occ		F	133648	Hondadelphys fieldsi	species	251322		Hondadelphys fieldsi	species	251322	Laventan		13.8	11.8	43580
1374217	occ		F	143789	Hondadelphys fieldsi	species	251322		Hondadelphys fieldsi	species	251322	Laventan		13.8	11.8	43580
1375777	occ		F	13750	Hondadelphidae indet.	family	268350		Hondadelphidae	family	268350	Laventan		13.8	11.8	46863
1375778	occ		F	187949	Hondadelphidae indet.	family	268350		Hondadelphidae	family	268350	Laventan		13.8	11.8	46863
1375779	occ		F	187957	Hondadelphidae indet.	family	268350		Hondadelphidae	family	268350	Laventan		13.8	11.8	46863
1375780	occ		F	187958	Hondadelphidae indet.	family	268350		Hondadelphidae	family	268350	Laventan		13.8	11.8	46863
1375781	occ			187959	Sparassodonta indet.	order	247310		Sparassodonta	order	54053	Laventan		13.8	11.8	46863
1375782	occ			187960	Dukecynus magnus	species	268374		Dukecynus magnus	species	268374	Laventan		13.8	11.8	46863
1375783	occ			187960	Dukecynus magnus	species	268374		Dukecynus magnus	species	268374	Laventan		13.8	11.8	46863
1375784	occ			13741	Anachlysictis gracilis	species	268559		Anachlysictis gracilis	species	268559	Laventan	Mayoan	13.8	10	46863
1375785	occ			187949	Borhyaenidae indet.	unranked clade	40010		Borhyaenidae	unranked clade	40010	Laventan		13.8	11.8	46863
1375786	occ			187957	Sparassodonta indet.	order	247310		Sparassodonta	order	54053	Laventan		13.8	11.8	46863
1377079	occ		F	188247	Hondadelphys indet. ?	genus	39966		Hondadelphys	genus	39966	Laventan		13.8	11.8	46863
1390003	occ			191133	Achlysictis lelongi	species	278322	subjective synonym of	Thylacosmilus atrox	species	291870	Late Pliocene		3.6	2.588	64448
1393924	occ	34476		190376	Lycopsis n. sp. padillai	species	366658		Lycopsis padillai	species	366658	Langhian		15.97	13.82	64840
1413456	occ			195258	Arctodictis sp.	genus	40014		Arctodictis	genus	53763	Laventan		13.8	11.8	8437
1421267	occ			197191	Sparassodonta indet.	order	247310		Sparassodonta	order	54053	Colhuehuapian		21	17.5	67197
1422477	occ			38071	n. gen. Australogale n. sp. leptognathus	species	378809		Australogale leptognathus	species	378809	Laventan		13.8	11.8	67360
1429357	occ			198863	Notocynus hermosicus	species	337353		Notocynus hermosicus	species	337353	Montehermosan		6.8	4	67741
1429358	occ			198863	Achlysictis lelongi	species	278322	subjective synonym of	Thylacosmilus atrox	species	291870	Montehermosan		6.8	4	67741
1430009	occ			199153	Notocynus sp.	genus	40026		Notocynus	genus	40026	Montehermosan		6.8	4	67787
1430042	occ			199154	Thylacosmilidae sp.	genus	40041		Thylacosmilidae	family	40041	Chapadmalalan		4	3	67787
1430092	occ			199156	Thylacosmilidae sp.	genus	40041		Thylacosmilidae	family	40041	Chapadmalalan		4	3	67787
1464926	occ			176578	Cladosictis patagonicus	species	40020	species not entered	Cladosictis	genus	40020	Santacrucian		17.5	16.3	70111
1464927	occ			176578	Hathlyacynidae indet.	subfamily	244582	obsolete variant of	Hathlyacininae	subfamily	54047	Santacrucian		17.5	16.3	70111
1479028	occ			176571	Hathlyacynidae indet.	subfamily	244582	obsolete variant of	Hathlyacininae	subfamily	54047	Santacrucian		17.5	16.3	70760
1479662	occ			176599	Hathlyacyninae indet.	subfamily	337028	obsolete variant of	Hathlyacininae	subfamily	54047	Santacrucian		17.5	16.3	70785
1479765	occ			206237	Prothylacynus patagonicus	species	53713		Prothylacynus patagonicus	species	53713	Santacrucian		17.5	16.3	70785
1479813	occ			206242	Arctodictis munizi	species	337338		Arctodictis munizi	species	337338	Santacrucian		17.5	16.3	70785
1485131	occ			203948	Thylacosmilus n. sp. lentis	species	399514	subjective synonym of	Thylacosmilus atrox	species	291870	Huayquerian	Montehermosan	9	4	71024
1485132	occ			206598	Thylacosmilus atrox	species	291870		Thylacosmilus atrox	species	291870	Chapadmalalan		4	3	71024
1506184	occ			210153	Cladosictis patagonica	species	53477		Cladosictis patagonica	species	53477	Santacrucian		17.5	16.3	72465
1506185	occ			210153	Cladosictis cf. patagonica	species	53477		Cladosictis patagonica	species	53477	Santacrucian		17.5	16.3	72465
1506186	occ			210153	cf. Sparassodonta indet.	order	247310		Sparassodonta	order	54053	Santacrucian		17.5	16.3	72465
1512688	occ			210638	Cladosictis patagonica	species	53477		Cladosictis patagonica	species	53477	Santacrucian		17.5	16.3	72910
1512689	occ			210638	Sipalocyon gracilis	species	53458		Sipalocyon gracilis	species	53458	Santacrucian		17.5	16.3	72910
1512690	occ			210638	Perathereutes pungens	species	53498		Perathereutes pungens	species	53498	Santacrucian		17.5	16.3	72910
1512691	occ			210638	Borhyaena tuberata	species	53751		Borhyaena tuberata	species	53751	Santacrucian		17.5	16.3	72910
1512698	occ			210637	Sipalocyon gracilis	species	53458		Sipalocyon gracilis	species	53458	Santacrucian		17.5	16.3	72910
1512701	occ			210786	Sipalocyon gracilis	species	53458		Sipalocyon gracilis	species	53458	Santacrucian		17.5	16.3	72910
1512702	occ			210786	Borhyaena tuberata	species	53751		Borhyaena tuberata	species	53751	Santacrucian		17.5	16.3	72910
1512708	occ			210787	Sipalocyon gracilis	species	53458		Sipalocyon gracilis	species	53458	Santacrucian		17.5	16.3	72910
1514303	occ			206027	Thylacosmilus n. sp. atrox	species	291870		Thylacosmilus atrox	species	291870	Huayquerian	Montehermosan	9	4	72968
1514304	occ			206027	Thylacosmilus n. sp. lentis	species	399514	subjective synonym of	Thylacosmilus atrox	species	291870	Huayquerian	Montehermosan	9	4	72968
1514646	occ			38071	Sparassodonta indet.	order	247310		Sparassodonta	order	54053	Laventan		13.8	11.8	73030
1515614	occ			176207	n. gen. Eomakhaira n. sp. molossus	species	423456		Eomakhaira molossus	species	423456	Early Oligocene		33.9	28.4	73106
1516719	occ			211783	n. gen. Chlorocyon n. sp. phantasma	species	424033		Chlorocyon phantasma	species	424033	Priabonian		38	33.9	73184
1548863	occ			211419	Patene simpsoni	species	247100		Patene simpsoni	species	247100	Bartonian		41.3	38	73162

## Sheet: PBDB_Mesonychia
Data Provider	The Paleobiology Database
Data Source	The Paleobiology Database
Data License	Creative Commons CC-BY
License URL	http://creativecommons.org/licenses/by/4.0/
Documentation URL	http://paleobiodb.org/data1.2/occs/list_doc.html
Data URL	http://paleobiodb.org/data1.2/occs/list.csv?datainfo&rowcount&base_name=Mesonychia
Access Time	Tue 2022-01-04 05:03:19 GMT
Title	PBDB Data Service
Parameters:
	base_name	Mesonychia
	timerule	major
	taxon_status	all
Elapsed Time	0.0222
Records Found	321
Records Returned	321
Records:
occurrence_no	record_type	reid_no	flags	collection_no	identified_name	identified_rank	identified_no	difference	accepted_name	accepted_rank	accepted_no	early_interval	late_interval	max_ma	min_ma	reference_no
163950	occ			14703	Dissacus navajovius	species	45870		Dissacus navajovius	species	48404	Puercan		66	63.3	3646
164582	occ			14812	Dissacus navajovius	species	45870		Dissacus navajovius	species	48404	Torrejonian		63.3	61.7	3657
164670	occ			14821	Dissacus sp.	genus	42912		Dissacus	genus	42912	Torrejonian		63.3	61.7	1983
164816	occ			14833	Dissacus navajovius	species	45870		Dissacus navajovius	species	48404	Torrejonian		63.3	61.7	3649
164840	occ			14835	Dissacus navajovius	species	45870		Dissacus navajovius	species	48404	Torrejonian		63.3	61.7	3649
164856	occ			14838	Dissacus sp.	genus	42912		Dissacus	genus	42912	Torrejonian	Tiffanian	63.3	56.8	3096
164862	occ			14842	Dissacus cf. navajovius	species	45870		Dissacus navajovius	species	48404	Torrejonian	Tiffanian	63.3	56.8	3096
164993	occ			14872	Dissacus sp.	genus	42912		Dissacus	genus	42912	Tiffanian		61.7	56.8	2257
165009	occ			14873	Dissacus navajovius	species	45870		Dissacus navajovius	species	48404	Torrejonian		63.3	61.7	3649
165010	occ			14873	Ankalagon saurognathus	species	44111		Ankalagon saurognathus	species	45872	Torrejonian		63.3	61.7	3649
165122	occ			14886	Dissacus navajovius	species	45870		Dissacus navajovius	species	48404	Torrejonian		63.3	61.7	2905
165172	occ			14893	Dissacus navajovius	species	45870		Dissacus navajovius	species	48404	Torrejonian		63.3	61.7	3649
165173	occ			14893	Ankalagon saurognathus	species	44111		Ankalagon saurognathus	species	45872	Torrejonian		63.3	61.7	3649
165359	occ			14906	Dissacus sp.	genus	42912		Dissacus	genus	42912	Torrejonian		63.3	61.7	2953
165421	occ	416		14912	Dissacus navajovius	species	45870		Dissacus navajovius	species	48404	Torrejonian		63.3	61.7	3485
165448	occ			14913	Dissacus sp.	genus	42912		Dissacus	genus	42912	Torrejonian		63.3	61.7	3144
165610	occ			14936	Dissacus sp.	genus	42912		Dissacus	genus	42912	Tiffanian		61.7	56.8	1731
165704	occ			14939	Mesonychidae indet.	family	42909		Mesonychidae	family	42909	Ti1		61.7	56.8	1534
165938	occ			14964	Dissacus sp.	genus	42912		Dissacus	genus	42912	Tiffanian		61.7	56.8	1609
166100	occ			14985	Dissacus sp.	genus	42912		Dissacus	genus	42912	Tiffanian		61.7	56.8	3716
166363	occ	611		15017	Dissacus cf. praenuntius	species	45871		Dissacus praenuntius	species	45871	Tiffanian		61.7	56.8	3485
166435	occ			15025	Dissacus sp.	genus	42912		Dissacus	genus	42912	Tiffanian		61.7	56.8	2164
166632	occ	682		15049	Dissacus n. sp. argenteus	species	45867		Dissacus argenteus	species	45867	Tiffanian		61.7	56.8	2677
166685	occ			15064	Dissacus sp.	genus	42912		Dissacus	genus	42912	Tiffanian		61.7	56.8	2164
166804	occ	30664		15075	Dissacus cf. praenuntius	species	45871		Dissacus praenuntius	species	45871	Clarkforkian		56.8	55.8	53741
166834	occ	741		15079	Dissacus sp.	genus	42912		Dissacus	genus	42912	Clarkforkian		56.8	55.8	2953
166926	occ			15087	Dissacus praenuntius	species	45871		Dissacus praenuntius	species	45871	Clarkforkian		56.8	55.8	2953
166955	occ			15089	Dissacus sp.	genus	42912		Dissacus	genus	42912	Clarkforkian		56.8	55.8	2159
166987	occ			15092	Dissacus praenuntius	species	45871		Dissacus praenuntius	species	45871	Clarkforkian		56.8	55.8	2536
167016	occ			15094	Dissacus sp.	genus	42912		Dissacus	genus	42912	Clarkforkian		56.8	55.8	2953
167050	occ			15099	Dissacus praenuntius	species	45871		Dissacus praenuntius	species	45871	Clarkforkian		56.8	55.8	2953
167076	occ			15102	Dissacus praenuntius	species	45871		Dissacus praenuntius	species	45871	Clarkforkian		56.8	55.8	2953
167086	occ			15103	Dissacus praenuntius	species	45871		Dissacus praenuntius	species	45871	Clarkforkian		56.8	55.8	2677
167097	occ			15104	Dissacus praenuntius	species	45871		Dissacus praenuntius	species	45871	Clarkforkian		56.8	55.8	2953
167201	occ			15121	Dissacus praenuntius	species	45871		Dissacus praenuntius	species	45871	Clarkforkian		56.8	55.8	2953
167209	occ			15122	Dissacus praenuntius	species	45871		Dissacus praenuntius	species	45871	Clarkforkian		56.8	55.8	2953
167235	occ			15126	Dissacus praenuntius	species	45871		Dissacus praenuntius	species	45871	Clarkforkian		56.8	55.8	2953
167253	occ			15129	Dissacus praenuntius	species	45871		Dissacus praenuntius	species	45871	Clarkforkian		56.8	55.8	2953
167258	occ			15131	Dissacus praenuntius	species	45871		Dissacus praenuntius	species	45871	Clarkforkian		56.8	55.8	2953
167271	occ			15132	Dissacus praenuntius	species	45871		Dissacus praenuntius	species	45871	Clarkforkian		56.8	55.8	2953
167324	occ			15144	Dissacus praenuntius	species	45871		Dissacus praenuntius	species	45871	Clarkforkian		56.8	55.8	2953
167346	occ			15148	Dissacus praenuntius	species	45871		Dissacus praenuntius	species	45871	Clarkforkian		56.8	55.8	2953
167424	occ			15157	Dissacus praenuntius	species	45871		Dissacus praenuntius	species	45871	Clarkforkian		56.8	55.8	2953
167441	occ			15159	Dissacus praenuntius	species	45871		Dissacus praenuntius	species	45871	Clarkforkian		56.8	55.8	2677
167466	occ			15163	Dissacus praenuntius	species	45871		Dissacus praenuntius	species	45871	Clarkforkian		56.8	55.8	2953
167593	occ			15185	Dissacus praenuntius	species	45871		Dissacus praenuntius	species	45871	Clarkforkian		56.8	55.8	2953
167601	occ			15186	Dissacus praenuntius	species	45871		Dissacus praenuntius	species	45871	Clarkforkian		56.8	55.8	2953
167904	occ			15254	Dissacus navajovius	species	45870		Dissacus navajovius	species	48404	Clarkforkian		56.8	55.8	2078
167919	occ			15258	Dissacus navajovius	species	45870		Dissacus navajovius	species	48404	Clarkforkian		56.8	55.8	2078
168202	occ			15350	Pachyaena sp.	genus	42927		Pachyaena	genus	42927	Wasatchian		55.8	50.3	2078
168291	occ			15371	Pachyaena sp.	genus	42927		Pachyaena	genus	42927	Wasatchian		55.8	50.3	2078
168320	occ			15375	Pachyaena sp.	genus	42927		Pachyaena	genus	42927	Wasatchian		55.8	50.3	2078
168697	occ			15452	Pachyaena n. sp. ossifraga	species	49575		Pachyaena ossifraga	species	49575	Wasatchian		55.8	50.3	3155
168721	occ			15455	Pachyaena ossifraga	species	49575		Pachyaena ossifraga	species	49575	Wasatchian		55.8	50.3	1618
168893	occ			15480	Pachyaena ossifraga ?	species	49575		Pachyaena ossifraga	species	49575	Wasatchian		55.8	50.3	2528
168945	occ			15485	Pachyaena ossifraga ?	species	49575		Pachyaena ossifraga	species	49575	Wasatchian		55.8	50.3	2528
169026	occ			15491	Pachyaena cf. gracilis	species	49573		Pachyaena gracilis	species	49573	Wasatchian		55.8	50.3	1112
169111	occ			15499	Hapalodectes anthracinus	species	46770		Hapalodectes anthracinus	species	46770	Wasatchian		55.8	50.3	2677
169183	occ			15505	Pachyaena ossifraga	species	49575		Pachyaena ossifraga	species	49575	Wasatchian		55.8	50.3	3021
169219	occ			15507	Pachyaena ossifraga	species	49575		Pachyaena ossifraga	species	49575	Wasatchian		55.8	50.3	3021
169294	occ			15510	Pachyaena ossifraga	species	49575		Pachyaena ossifraga	species	49575	Wasatchian		55.8	50.3	3021
169295	occ			15510	Pachyaena gracilis	species	49573		Pachyaena gracilis	species	49573	Wasatchian		55.8	50.3	2677
169385	occ			15514	Pachyaena ossifraga	species	49575		Pachyaena ossifraga	species	49575	Wasatchian		55.8	50.3	3021
169492	occ			15518	Pachyaena ossifraga	species	49575		Pachyaena ossifraga	species	49575	Wasatchian		55.8	50.3	3021
169572	occ			15522	Pachyaena ossifraga	species	49575		Pachyaena ossifraga	species	49575	Wasatchian		55.8	50.3	3021
169630	occ			15524	Pachyaena ossifraga	species	49575		Pachyaena ossifraga	species	49575	Wasatchian		55.8	50.3	3021
169654	occ			15530	Pachyaena gigantea	species	49572		Pachyaena gigantea	species	49572	Wasatchian		55.8	50.3	2677
169665	occ			15531	Pachyaena gigantea	species	49572		Pachyaena gigantea	species	49572	Wasatchian		55.8	50.3	3021
169677	occ			15531	Pachyaena ossifraga	species	49575		Pachyaena ossifraga	species	49575	Wasatchian		55.8	50.3	3021
169711	occ			15532	Pachyaena ossifraga	species	49575		Pachyaena ossifraga	species	49575	Wasatchian		55.8	50.3	3021
169767	occ			15536	Pachyaena ossifraga	species	49575		Pachyaena ossifraga	species	49575	Wasatchian		55.8	50.3	2678
169807	occ			15541	Dissacus sp.	genus	42912		Dissacus	genus	42912	Wasatchian		55.8	50.3	3021
170086	occ			15553	Hapalodectes leptognathus	species	46772		Hapalodectes leptognathus	species	45869	Wasatchian		55.8	50.3	3021
170188	occ			15556	Hapalodectes leptognathus	species	46772		Hapalodectes leptognathus	species	45869	Wasatchian		55.8	50.3	3021
170262	occ			15558	Hapalodectes leptognathus	species	46772		Hapalodectes leptognathus	species	45869	Wasatchian		55.8	50.3	3021
170275	occ			15559	cf. Dissacus sp.	genus	42912		Dissacus	genus	42912	Wasatchian		55.8	50.3	6214
170276	occ			15559	Hapalodectes leptognathus	species	46772		Hapalodectes leptognathus	species	45869	Wasatchian		55.8	50.3	6214
170404	occ			15566	Hapalodectes leptognathus	species	46772		Hapalodectes leptognathus	species	45869	Wasatchian		55.8	50.3	3021
170657	occ			15589	Wyolestes apheles	species	52708		Wyolestes apheles	species	52708	Early Eocene		55.8	48.6	1643
170684	occ	33678		15596	Mesonychidae indet.	family	42909		Mesonychidae	family	42909	Wasatchian		55.8	50.3	62695
170821	occ			15651	Hapalodectes cf. leptognathus	species	46772		Hapalodectes leptognathus	species	45869	Wasatchian		55.8	50.3	2675
170906	occ	1921		15662	Wyolestes n. sp. dioctes	species	52709		Wyolestes dioctes	species	52709	Wasatchian		55.8	50.3	1645
170996	occ	1948		15671	Dissacus sp.	genus	42912		Dissacus	genus	42912	Wasatchian		55.8	50.3	6294
171002	occ	10025		15671	Wyolestes n. sp. iglesius	species	52710		Wyolestes iglesius	species	52710	Wasatchian		55.8	50.3	2672
171037	occ			15679	Hapalodectes anthracinus	species	46770		Hapalodectes anthracinus	species	46770	Early Eocene		55.8	48.6	3801
171042	occ			15680	Hapalodectes leptognathus	species	46772		Hapalodectes leptognathus	species	45869	Early Eocene		55.8	48.6	3801
171129	occ			15709	Pachyaena ossifraga	species	49575		Pachyaena ossifraga	species	49575	Early Eocene		55.8	48.6	3802
171138	occ	1958		15710	Hapalodectes leptognathus	species	46772		Hapalodectes leptognathus	species	45869	Wasatchian		55.8	50.3	6294
171139	occ			15710	Pachyaena ? sp.	genus	42927		Pachyaena	genus	42927	Wasatchian		55.8	50.3	1616
171292	occ			15727	Wyolestes apheles	species	52708		Wyolestes apheles	species	52708	Wasatchian		55.8	50.3	1643
171333	occ			15729	Dissacus sp.	genus	42912		Dissacus	genus	42912	Wasatchian		55.8	50.3	2953
171334	occ			15729	Hapalodectes anthracinus	species	46770		Hapalodectes anthracinus	species	46770	Wasatchian		55.8	50.3	3801
171384	occ			15734	Wyolestes apheles	species	52708		Wyolestes apheles	species	52708	Wasatchian		55.8	50.3	1643
171524	occ			15756	Pachyaena sp.	genus	42927		Pachyaena	genus	42927	Wasatchian		55.8	50.3	2953
171583	occ			15759	Dissacus praenuntius	species	45871		Dissacus praenuntius	species	45871	Wasatchian		55.8	50.3	1657
171609	occ			15762	Wyolestes apheles	species	52708		Wyolestes apheles	species	52708	Wasatchian		55.8	50.3	1643
171704	occ			15779	Wyolestes apheles	species	52708		Wyolestes apheles	species	52708	Wasatchian		55.8	50.3	1643
171754	occ			15787	Wyolestes apheles	species	52708		Wyolestes apheles	species	52708	Wasatchian		55.8	50.3	1643
171847	occ			15793	Pachyaena sp.	genus	42927		Pachyaena	genus	42927	Wasatchian		55.8	50.3	3714
171864	occ			15796	Wyolestes apheles	species	52708		Wyolestes apheles	species	52708	Wasatchian		55.8	50.3	1643
172048	occ			15831	Pachyaena ossifraga	species	49575		Pachyaena ossifraga	species	49575	Wasatchian		55.8	50.3	1657
172231	occ			15861	Pachyaena ossifraga ?	species	49575		Pachyaena ossifraga	species	49575	Wasatchian		55.8	50.3	2528
172246	occ			15864	Pachyaena ossifraga ?	species	49575		Pachyaena ossifraga	species	49575	Wasatchian		55.8	50.3	2528
172383	occ			15889	Pachyaena gracilis	species	49573		Pachyaena gracilis	species	49573	Wasatchian		55.8	50.3	1616
172651	occ			15917	Hapalodectes sp.	genus	42906		Hapalodectes	genus	42906	Lostcabinian		55.8	50.3	3336
172984	occ			15964	Hapalodectes leptognathus	species	46772		Hapalodectes leptognathus	species	45869	Wasatchian		55.8	50.3	1760
173753	occ			16137	Mesonychidae indet.	family	42909		Mesonychidae	family	42909	Bridgerian		50.3	46.2	1404
173905	occ			16201	Mesonyx obtusidens	species	48405		Mesonyx obtusidens	species	48405	Bridgerian		50.3	46.2	3419
173959	occ			16205	Mesonyx n. sp. obtusidens	species	48405		Mesonyx obtusidens	species	48405	Bridgerian		50.3	46.2	1623
174009	occ			16207	Mesonychidae indet.	family	42909		Mesonychidae	family	42909	Bridgerian		50.3	46.2	3329
174160	occ			16223	Hapalorestes n. sp. lovei	species	46773		Hapalorestes lovei	species	46773	Bridgerian		50.3	46.2	1747
174240	occ			16228	Mesonyx obtusidens	species	48405		Mesonyx obtusidens	species	48405	Bridgerian		50.3	46.2	3419
174358	occ			16240	Mesonyx obtusidens	species	48405		Mesonyx obtusidens	species	48405	Bridgerian		50.3	46.2	2921
174393	occ			16241	Mesonyx obtusidens	species	48405		Mesonyx obtusidens	species	48405	Bridgerian		50.3	46.2	2921
174468	occ			16253	Harpagolestes macrocephalus	species	46806		Harpagolestes macrocephalus	species	46806	Bridgerian		50.3	46.2	3606
174503	occ	2717		16256	Mesonyx ? sp.	genus	42923		Mesonyx	genus	42923	Bridgerian		50.3	46.2	3806
174612	occ			16284	Harpagolestes macrocephalus	species	46806		Harpagolestes macrocephalus	species	46806	Bridgerian		50.3	46.2	3606
175054	occ			16396	Mesonychidae indet.	family	42909		Mesonychidae	family	42909	Bridgerian		50.3	46.2	2182
175066	occ			16397	Mesonychidae indet.	family	42909		Mesonychidae	family	42909	Bridgerian		50.3	46.2	3329
175119	occ			16414	Harpagolestes n. sp. macrocephalus	species	46806		Harpagolestes macrocephalus	species	46806	Bridgerian		50.3	46.2	54918
175145	occ			16415	Mesonychidae indet.	family	42909		Mesonychidae	family	42909	Bridgerian		50.3	46.2	3329
175369	occ			16491	Mesonyx cf. obtusidens	species	48405		Mesonyx obtusidens	species	48405	Bridgerian		50.3	46.2	1115
175687	occ	2951		16537	Harpagolestes cf. uintensis	species	46807		Harpagolestes uintensis	species	48407	Uintan		46.2	40.4	1758
175699	occ			16542	cf. Simidectes magnus	species	51559		Simidectes magnus	species	50482	Late Uintan		46.2	40.4	3615
175706	occ	32699		16542	Harpagolestes cf. uintensis	species	46807		Harpagolestes uintensis	species	48407	Late Uintan		46.2	40.4	53393
175735	occ			16547	Simidectes cf. medius	species	51560		Simidectes medius	species	50483	Uintan		46.2	40.4	3540
175866	occ			16585	Mesonychidae indet.	family	42909		Mesonychidae	family	42909	Late Uintan		46.2	40.4	3540
175944	occ			16590	Simidectes merriami	species	51561		Simidectes merriami	species	50484	Uintan		46.2	40.4	1681
175982	occ			16594	Harpagolestes n. sp. leotensis	species	46805		Harpagolestes leotensis	species	46805	Uintan		46.2	40.4	2802
176025	occ			16606	Mesonyx sp.	genus	42923		Mesonyx	genus	42923	Uintan		46.2	40.4	3420
176031	occ			16607	n. gen. Pleurocyon n. sp. magnus	species	50482	recombined as	Simidectes magnus	species	50482	Uintan		46.2	40.4	2761
176034	occ			16607	Harpagolestes leotensis	species	46805		Harpagolestes leotensis	species	46805	Uintan		46.2	40.4	2802
176081	occ			16614	Simidectes magnus	species	51559		Simidectes magnus	species	50482	Uintan		46.2	40.4	3667
176172	occ			16623	Mesonyx sp.	genus	42923		Mesonyx	genus	42923	Early Uintan		46.2	40.4	3338
176183	occ			16624	Simidectes magnus	species	51559		Simidectes magnus	species	50482	Uintan		46.2	40.4	3667
176229	occ			16626	Harpagolestes sp.	genus	42915		Harpagolestes	genus	42915	Late Uintan		46.2	40.4	3305
176293	occ			16633	Hessolestes sp.	genus	42916		Hessolestes	genus	42916	Uintan		46.2	40.4	3667
176301	occ			16638	Hessolestes sp.	genus	42916		Hessolestes	genus	42916	Uintan		46.2	40.4	1758
176352	occ			16646	Mesonyx obtusidens	species	48405		Mesonyx obtusidens	species	48405	Uintan		46.2	40.4	2802
176353	occ			16646	Harpagolestes n. sp. brevipes	species	46803		Harpagolestes brevipes	species	46803	Uintan		46.2	40.4	3420
176389	occ			16647	Harpagolestes sp.	genus	42915		Harpagolestes	genus	42915	Uintan		46.2	40.4	2495
176404	occ			16648	Harpagolestes sp.	genus	42915		Harpagolestes	genus	42915	Uintan		46.2	40.4	2495
176433	occ	39027		16650	Synoplotherium sp.	genus	42930		Synoplotherium	genus	42930	Uintan		46.2	40.4	78605
176456	occ			16654	Simidectes n. sp. medius	species	51560		Simidectes medius	species	50483	Uintan		46.2	40.4	2802
176480	occ			16656	Harpagolestes uintensis	species	46807		Harpagolestes uintensis	species	48407	Uintan		46.2	40.4	2802
176481	occ			16656	Mesonyx obtusidens	species	48405		Mesonyx obtusidens	species	48405	Uintan		46.2	40.4	2708
176555	occ			16670	cf. Harpagolestes sp.	genus	42915		Harpagolestes	genus	42915	Early Uintan		46.2	40.4	1681
176656	occ			16693	Simidectes cf. medius	species	51560		Simidectes medius	species	50483	Early Uintan		46.2	40.4	1681
177343	occ			16810	Simidectes n. sp. merriami	species	51561		Simidectes merriami	species	50484	Duchesnean		40.4	37.2	1681
177724	occ			16855	Simidectes magnus	species	51559		Simidectes magnus	species	50482	Duchesnean		40.4	37.2	3671
177727	occ			16856	Simidectes magnus	species	51559		Simidectes magnus	species	50482	Duchesnean		40.4	37.2	3671
177737	occ			16857	Harpagolestes sp.	genus	42915		Harpagolestes	genus	42915	Duchesnean		40.4	37.2	3671
177741	occ			16858	Simidectes magnus	species	51559		Simidectes magnus	species	50482	Duchesnean		40.4	37.2	3671
177747	occ			16861	Hessolestes n. sp. ultimus	species	46946		Hessolestes ultimus	species	46946	Duchesnean		40.4	37.2	2767
266887	occ			15583	Pachyaena sp.	genus	42927		Pachyaena	genus	42927	Wasatchian		55.8	50.3	7158
286231	occ			15458	Dissacus praenuntius	species	45871		Dissacus praenuntius	species	45871	Wasatchian		55.8	50.3	7530
286266	occ			27268	Hapalodectes sp.	genus	42906		Hapalodectes	genus	42906	Wasatchian		55.8	50.3	7542
286317	occ			15837	Mesonyx ? sp.	genus	42923		Mesonyx	genus	42923	Bridgerian		50.3	46.2	7542
431696	occ			42165	Honanodon hebetis	species	345855		Honanodon hebetis	species	345855	Middle Eocene		48.6	37.2	11241
456909	occ			15683	Wyolestes apheles	species	52708		Wyolestes apheles	species	52708	Early Eocene		55.8	48.6	11717
457661	occ			15694	Pachyaena ossifraga	species	49575		Pachyaena ossifraga	species	49575	Wasatchian		55.8	50.3	11717
457723	occ			15697	Pachyaena gracilis	species	49573		Pachyaena gracilis	species	49573	Early Eocene		55.8	48.6	11717
458615	occ			15702	Pachyaena gracilis	species	49573		Pachyaena gracilis	species	49573	Early Eocene		55.8	48.6	11717
458648	occ			15704	Pachyaena ossifraga	species	49575		Pachyaena ossifraga	species	49575	Early Eocene		55.8	48.6	11717
458702	occ			15707	Pachyaena ossifraga	species	49575		Pachyaena ossifraga	species	49575	Early Eocene		55.8	48.6	11717
459128	occ			15690	Pachyaena ? sp.	genus	42927		Pachyaena	genus	42927	Early Eocene		55.8	48.6	11717
462569	occ			15586	Wyolestes ? apheles	species	52708		Wyolestes apheles	species	52708	Early Eocene		55.8	48.6	11717
462605	occ			15589	Pachyaena gracilis	species	49573		Pachyaena gracilis	species	49573	Early Eocene		55.8	48.6	11717
462665	occ			15592	Pachyaena gracilis	species	49573		Pachyaena gracilis	species	49573	Early Eocene		55.8	48.6	11717
463020	occ			15594	Dissacus sp.	genus	42912		Dissacus	genus	42912	Early Eocene		55.8	48.6	11717
466138	occ			46193	Honanodon n. sp. macrodontus	species	345856		Honanodon macrodontus	species	345856	Middle Eocene		48.6	37.2	60051
466139	occ			46193	Hapalodectes n. sp. lushiensis	species	345857		Hapalodectes lushiensis	species	345857	Middle Eocene		48.6	37.2	60051
469071	occ			46636	Wyolestes apheles	species	52708		Wyolestes apheles	species	52708	Wasatchian		55.8	50.3	11717
469095	occ			46639	Pachyaena gracilis	species	49573		Pachyaena gracilis	species	49573	Wasatchian		55.8	50.3	11717
469184	occ			46647	Wyolestes apheles	species	52708		Wyolestes apheles	species	52708	Wasatchian		55.8	50.3	11717
469201	occ			46650	Dissacus longaevus	species	42912	species not entered	Dissacus	genus	42912	Wasatchian		55.8	50.3	11717
469276	occ			46659	Pachyaena ossifraga	species	49575		Pachyaena ossifraga	species	49575	Wasatchian		55.8	50.3	11717
469283	occ			46659	Wyolestes apheles	species	52708		Wyolestes apheles	species	52708	Wasatchian		55.8	50.3	11717
469297	occ			46662	Dissacus longaevus	species	42912	species not entered	Dissacus	genus	42912	Wasatchian		55.8	50.3	11717
469300	occ			46662	Pachyaena ? sp.	genus	42927		Pachyaena	genus	42927	Wasatchian		55.8	50.3	11717
469324	occ			46667	Pachyaena ? sp.	genus	42927		Pachyaena	genus	42927	Wasatchian		55.8	50.3	11717
469471	occ			46683	Pachyaena gracilis	species	49573		Pachyaena gracilis	species	49573	Wasatchian		55.8	50.3	11717
469558	occ			46690	Pachyaena ossifraga	species	49575		Pachyaena ossifraga	species	49575	Wasatchian		55.8	50.3	11717
469564	occ			46690	Wyolestes sp.	genus	42931		Wyolestes	genus	42931	Wasatchian		55.8	50.3	11717
469687	occ			46699	Pachyaena gracilis	species	49573		Pachyaena gracilis	species	49573	Wasatchian		55.8	50.3	11717
469819	occ			46709	Pachyaena ? sp.	genus	42927		Pachyaena	genus	42927	Wasatchian		55.8	50.3	11717
469903	occ			46720	Pachyaena gracilis	species	49573		Pachyaena gracilis	species	49573	Wasatchian		55.8	50.3	11717
470020	occ			46731	Pachyaena ossifraga	species	49575		Pachyaena ossifraga	species	49575	Wasatchian		55.8	50.3	11717
470055	occ			46733	Pachyaena ossifraga	species	49575		Pachyaena ossifraga	species	49575	Wasatchian		55.8	50.3	11717
470356	occ			46759	Pachyaena ossifraga	species	49575		Pachyaena ossifraga	species	49575	Wasatchian		55.8	50.3	11717
470488	occ			46768	Pachyaena ossifraga	species	49575		Pachyaena ossifraga	species	49575	Wasatchian		55.8	50.3	11717
470551	occ			46773	Pachyaena sp.	genus	42927		Pachyaena	genus	42927	Wasatchian		55.8	50.3	11717
470647	occ			46782	Pachyaena gracilis	species	49573		Pachyaena gracilis	species	49573	Wasatchian		55.8	50.3	11717
470738	occ			46789	Pachyaena sp.	genus	42927		Pachyaena	genus	42927	Wasatchian		55.8	50.3	11717
470782	occ			46792	Pachyaena gigantea	species	49572		Pachyaena gigantea	species	49572	Wasatchian		55.8	50.3	11717
470783	occ			46792	Pachyaena gracilis	species	49573		Pachyaena gracilis	species	49573	Wasatchian		55.8	50.3	11717
470889	occ			46799	Pachyaena sp.	genus	42927		Pachyaena	genus	42927	Wasatchian		55.8	50.3	11717
470918	occ			46801	Pachyaena gracilis	species	49573		Pachyaena gracilis	species	49573	Wasatchian		55.8	50.3	11717
471023	occ			46808	Pachyaena ossifraga	species	49575		Pachyaena ossifraga	species	49575	Wasatchian		55.8	50.3	11717
471041	occ			46809	Dissacus praenuntius	species	45871		Dissacus praenuntius	species	45871	Wasatchian		55.8	50.3	11717
471052	occ			46809	Pachyaena gigantea	species	49572		Pachyaena gigantea	species	49572	Wasatchian		55.8	50.3	11717
471140	occ			46814	Pachyaena sp.	genus	42927		Pachyaena	genus	42927	Wasatchian		55.8	50.3	11717
471161	occ			46816	Dissacus praenuntius	species	45871		Dissacus praenuntius	species	45871	Wasatchian		55.8	50.3	11717
471330	occ			46830	Dissacus sp.	genus	42912		Dissacus	genus	42912	Wasatchian		55.8	50.3	11717
471450	occ			46839	Pachyaena gracilis	species	49573		Pachyaena gracilis	species	49573	Wasatchian		55.8	50.3	11717
471515	occ			46846	Pachyaena gigantea	species	49572		Pachyaena gigantea	species	49572	Wasatchian		55.8	50.3	11717
471516	occ			46846	Pachyaena ossifraga	species	49575		Pachyaena ossifraga	species	49575	Wasatchian		55.8	50.3	11717
485978	occ			48621	Harpagolestes ? koreanicus	species	381547		Harpagolestes koreanicus	species	381547	Late Eocene		37.2	33.9	33080
623964	occ			14928	Dissacus sp.	genus	42912		Dissacus	genus	42912	Ti3		61.7	56.8	19168
637768	occ			37008	Hapalodectes n. sp. dux	species	93655		Hapalodectes dux	species	93655	Late Paleocene		58.7	55.8	19796
794755	occ			86277	n. gen. Sinonyx n. sp. jiashanensis	species	140416		Sinonyx jiashanensis	species	140416	Late Paleocene		58.7	55.8	3803
802161	occ			87239	Hapalodectes n. sp. hetangensis	species	142988		Hapalodectes hetangensis	species	142988	Early Eocene		55.8	48.6	29370
802171	occ			87239	Dissacus sp.	genus	42912		Dissacus	genus	42912	Early Eocene		55.8	48.6	29372
802522	occ			71076	Dissacus serratus	species	332451		Dissacus serratus	species	332450	Gashatan		58.7	55.8	29382
832650	occ			37206	Dissacus n. sp. zanabazari	species	156948		Dissacus zanabazari	species	156948	Bumbanian		55.8	48.6	31106
843632	occ			93752	Mesonychidae indet.	family	42909		Mesonychidae	family	42909	Eocene		56	33.9	14036
856569	occ			95141	Mesonychidae indet.	family	42909		Mesonychidae	family	42909	Lutetian		47.8	41.3	12020
896456	occ			71076	Hapalodectes n. sp. paleocenus	species	172548		Hapalodectes paleocenus	species	172548	Gashatan		58.7	55.8	34210
943019	occ			109254	Pachyaena gigantea	species	49572		Pachyaena gigantea	species	49572	Wasatchian		55.8	50.3	2678
943020	occ			109255	Pachyaena gracilis	species	49573		Pachyaena gracilis	species	49573	Wasatchian		55.8	50.3	2678
1070331	occ			132651	Hukoutherium n. sp. shimemensis	species	140421		Hukoutherium shimemensis	species	140421	Early Paleocene		66	61.7	44894
1073539	occ			133389	Dissacus serratus	species	332451		Dissacus serratus	species	332450	Late Paleocene		58.7	55.8	57131
1073540	occ			133389	Pachyaena sp.	genus	42927		Pachyaena	genus	42927	Late Paleocene		58.7	55.8	42955
1073588	occ			133398	Pachyaena sp.	genus	42927		Pachyaena	genus	42927	Late Paleocene		58.7	55.8	42957
1073599	occ			133399	Dissacus sp.	genus	42912		Dissacus	genus	42912	Late Paleocene		58.7	55.8	42957
1108500	occ			140280	Dissacus n. sp. feiganensis	species	260794	recombined as	Lestes feiganensis	species	260794	Early Paleocene		66	61.7	45353
1108501	occ			140280	Dissacus n. sp. shanghoensis	species	260795		Dissacus shanghoensis	species	260795	Early Paleocene		66	61.7	45353
1108502	occ			140280	n. gen. Hukoutherium n. sp. ambigum	species	140420		Hukoutherium ambigum	species	140420	Early Paleocene		66	61.7	45353
1189625	occ			152082	Mesonychidae indet.	family	42909		Mesonychidae	family	42909	Late Eocene		37.2	33.9	48243
1194013	occ			154255	Dissacus praenuntius	species	45871		Dissacus praenuntius	species	45871	Early Eocene		55.8	48.6	49988
1194014	occ			154253	Dissacus praenuntius	species	45871		Dissacus praenuntius	species	45871	Early Eocene		55.8	48.6	49988
1194015	occ			154254	Dissacus praenuntius	species	45871		Dissacus praenuntius	species	45871	Early Eocene		55.8	48.6	49988
1303040	occ			174227	cf. Sinonyx sp.	genus	140415		Sinonyx	genus	140415	Tiffanian		61.7	56.8	56865
1304809	occ	34559		87947	Dissacus europaeus	species	351085		Dissacus europaeus	species	351085	Ypresian		56	47.8	57047
1305356	occ			89041	Harpagolestes leei	species	332272		Harpagolestes leei	species	332272	Middle Eocene		48.6	37.2	57131
1305460	occ			46193	Harpagolestes n. sp. leei	species	332272		Harpagolestes leei	species	332272	Middle Eocene		48.6	37.2	57104
1305461	occ			46193	Harpagolestes orientalis	species	381548		Harpagolestes orientalis	species	381548	Middle Eocene		48.6	37.2	57104
1305462	occ			46193	Mongolestes cf. alxaensis	species	332274		Mongolestes alxaensis	species	332273	Middle Eocene		48.6	37.2	57104
1305463	occ			46193	Pachyaena sp.	genus	42927		Pachyaena	genus	42927	Middle Eocene		48.6	37.2	57104
1305688	occ			72202	Dissacus sp.	genus	42912		Dissacus	genus	42912	Bumbanian		55.8	48.6	57131
1305689	occ			75275	Dissacus sp.	genus	42912		Dissacus	genus	42912	Early Eocene		55.8	48.6	57131
1305690	occ			72204	Mesonyx uqbulakensis	species	332452		Mesonyx uqbulakensis	species	332452	Arshantan		48.6	37.2	57131
1305691	occ			75275	Mesonyx n. sp. nuhetingensis	species	332453		Mesonyx nuhetingensis	species	332453	Early Eocene		55.8	48.6	57131
1305692	occ			75275	Mongolonyx dolichognathus	species	332454		Mongolonyx dolichognathus	species	332454	Early Eocene		55.8	48.6	57131
1305694	occ			174762	Harpagolestes leei	species	332272		Harpagolestes leei	species	332272	Middle Eocene		48.6	37.2	57131
1314164	occ			176332	Mesonychidae indet.	family	42909		Mesonychidae	family	42909	Middle Eocene		48.6	37.2	57969
1314167	occ			176333	Mesonyx n. sp. uqbulakensis	species	332452		Mesonyx uqbulakensis	species	332452	Middle Eocene		48.6	37.2	57969
1314168	occ			176333	cf. Metahapalodectes sp.	genus	42924		Metahapalodectes	genus	42924	Middle Eocene		48.6	37.2	57969
1314175	occ			176335	Mesonyx cf. uqbulakensis	species	332452		Mesonyx uqbulakensis	species	332452	Middle Eocene		48.6	37.2	57969
1314484	occ			174915	Harpagolestes ? alxaensis	species	332273	recombined as	Mongolestes alxaensis	species	332273	Early Oligocene		33.9	28.4	57990
1315758	occ			176606	Yantanglestes datangensis	species	42932	species not entered	Yantanglestes	genus	42932	Middle Paleocene		61.7	58.7	58185
1315764	occ			176606	Pachyaena ? sp.	genus	42927		Pachyaena	genus	42927	Middle Paleocene		61.7	58.7	58185
1315772	occ			176607	Yantanglestes feiganensis	species	42932	species not entered	Yantanglestes	genus	42932	Early Paleocene		66	61.7	58185
1315773	occ			176607	Dissacusium shanghoensis	species	381551	recombined as	Dissacus shanghoensis	species	260795	Early Paleocene		66	61.7	58185
1315774	occ			176607	Hukoutherium ambigum	species	140420		Hukoutherium ambigum	species	140420	Early Paleocene		66	61.7	58185
1315786	occ			176612	n. gen. Jiangxia n. sp. chaotoensis	species	381650		Jiangxia chaotoensis	species	381650	Middle Paleocene		61.7	58.7	58185
1315792	occ			176612	Hapalodectes ? sp.	genus	42906		Hapalodectes	genus	42906	Middle Paleocene		61.7	58.7	58185
1315852	occ			176616	Dissacus magushanensis	species	342562		Dissacus magushanensis	species	342562	Late Paleocene		58.7	55.8	58185
1315856	occ			176617	Mesonychidae indet.	family	42909		Mesonychidae	family	42909	Middle Paleocene		61.7	58.7	58185
1315858	occ			176618	Mesonychidae indet.	family	42909		Mesonychidae	family	42909	Early Paleocene		66	61.7	58185
1315862	occ			176619	Mesonychidae indet.	family	42909		Mesonychidae	family	42909	Late Paleocene		58.7	55.8	58185
1318043	occ			28792	Hapalodectes ? serus	species	142989		Hapalodectes serus	species	142989	Middle Eocene		48.6	37.2	58466
1318044	occ			28792	Harpagolestes ? orientalis	species	381548		Harpagolestes orientalis	species	381548	Middle Eocene		48.6	37.2	58466
1318045	occ			28792	Mesonychidae indet.	family	42909		Mesonychidae	family	42909	Middle Eocene		48.6	37.2	58466
1318122	occ			177051	cf. Olsenia sp.	genus	43086		Olsenia	genus	43086	Middle Eocene		48.6	37.2	58485
1318133	occ			174962	n. gen. Olsenia n. sp. mira	species	337963		Olsenia mira	species	337963	Middle Eocene		48.6	37.2	50180
1331648	occ			132945	Dissacus n. sp. magushanensis	species	342562		Dissacus magushanensis	species	342562	Middle Paleocene		61.7	58.7	59379
1338225	occ			180650	Pachyaena ? sp.	genus	42927		Pachyaena	genus	42927	Middle Paleocene		61.7	58.7	59958
1338396	occ			133389	n. gen. Plagiocristodon n. sp. serratus	species	332450	recombined as	Dissacus serratus	species	332450	Late Paleocene		58.7	55.8	60000
1338453	occ			180729	Harpagolestes n. sp. alxaensis	species	332273	recombined as	Mongolestes alxaensis	species	332273	Early Oligocene		33.9	28.4	60010
1338811	occ			180849	n. gen. Honanodon n. sp. hebetis	species	345855		Honanodon hebetis	species	345855	Middle Eocene		48.6	37.2	60051
1341284	occ			16542	cf. Harpagolestes uintensis	species	46807		Harpagolestes uintensis	species	48407	Late Uintan		46.2	40.4	53393
1347052	occ			182486	Mesonychidae indet.	family	42909		Mesonychidae	family	42909	Sharamurunian		48.6	37.2	60687
1347250	occ			174909	Harpagolestes cf. orientalis	species	381548		Harpagolestes orientalis	species	381548	Middle Eocene		48.6	37.2	60713
1347537	occ			182554	n. gen. Guilestes n. sp. acares	species	347407		Guilestes acares	species	347407	Late Eocene		37.2	33.9	60722
1347538	occ			182554	Guilestes cf. acares	species	347407		Guilestes acares	species	347407	Late Eocene		37.2	33.9	60722
1347539	occ			182554	cf. Harpagolestes sp.	genus	42915		Harpagolestes	genus	42915	Late Eocene		37.2	33.9	60722
1348066	occ	35279		182641	Dissacus n. sp. raslanloubatieri	species	351091		Dissacus raslanloubatieri	species	351091	Early Eocene		55.8	48.6	61876
1348165	occ			38868	Pachyaena cf. ossifraga	species	49575		Pachyaena ossifraga	species	49575	Ypresian		56	47.8	60859
1348357	occ			181563	Dissacus sp.	genus	42912		Dissacus	genus	42912	Ypresian		56	47.8	36794
1349075	occ			182815	Dissacus n. sp. rotundus	species	348026		Dissacus rotundus	species	348026	Early Paleocene		66	61.7	60960
1351000	occ			77929	Hapalodectes n. sp. huanghaiensis	species	348360		Hapalodectes huanghaiensis	species	348360	Early Eocene		55.8	48.6	61143
1351001	occ			77929	Dissacus n. sp. bohaiensis	species	348361		Dissacus bohaiensis	species	348361	Early Eocene		55.8	48.6	61143
1358683	occ			87925	Dissacus n. sp. europaeus	species	351085		Dissacus europaeus	species	351085	Thanetian		59.2	56	61876
1358684	occ			35540	Dissacus filholi	species	351088		Dissacus filholi	species	351087	Ypresian		56	47.8	61876
1358685	occ			184624	Dissacus n. sp. blayaci	species	351089		Dissacus blayaci	species	351089	Ypresian		56	47.8	61876
1363395	occ			132939	Hapalodectes n. sp. lopatini	species	352352		Hapalodectes lopatini	species	352352	Middle Paleocene		61.7	58.7	62211
1384105	occ			15017	Pachyaena ? sp.	genus	42927		Pachyaena	genus	42927	Tiffanian		61.7	56.8	63104
1384109	occ			15024	Dissacus cf. navajovius	species	45870		Dissacus navajovius	species	48404	Late Paleocene		58.7	55.8	63104
1386267	occ			190430	Dissacus praenuntius	species	45871		Dissacus praenuntius	species	45871	Clarkforkian		56.8	55.8	63104
1386279	occ			190432	Dissacus argenteus	species	45867		Dissacus argenteus	species	45867	Clarkforkian		56.8	55.8	63104
1386438	occ			190462	Dissacus argenteus	species	45867		Dissacus argenteus	species	45867	Tiffanian		61.7	56.8	63104
1386439	occ			190462	Dissacus praenuntius	species	45871		Dissacus praenuntius	species	45871	Tiffanian		61.7	56.8	63104
1412474	occ			174920	Mongolonyx dolichognathus	species	332454		Mongolonyx dolichognathus	species	332454	Early Eocene		55.8	48.6	66380
1412475	occ			174920	Hapalodectes serus	species	142989		Hapalodectes serus	species	142989	Early Eocene		55.8	48.6	66380
1421250	occ			68428	Dissacus europaeus	species	351085		Dissacus europaeus	species	351085	Thanetian		59.2	56	61876
1421251	occ			178052	Hyaenodictis n. sp. filholi	species	351087	recombined as	Dissacus filholi	species	351087	Ypresian		56	47.8	61876
1421252	occ			197266	Dissacus blayaci	species	351089		Dissacus blayaci	species	351089	MP 10		55.8	48.6	61876
1421253	occ			53154	Dissacus n. sp. progressus	species	351090		Dissacus progressus	species	351090	MP 10		55.8	48.6	61876
1421254	occ			28546	Dissacus cf. raslanloubatieri	species	351091		Dissacus raslanloubatieri	species	351091	Ypresian		56	47.8	61876
1421255	occ			178050	Dissacus n. sp. rougierae	species	351092		Dissacus rougierae	species	351092	Ypresian		56	47.8	61876
1421256	occ			197267	Pachyaena gigantea	species	49572		Pachyaena gigantea	species	49572	Ypresian		56	47.8	61876
1421257	occ			68437	Pachyaena cf. gracilis	species	49573		Pachyaena gracilis	species	49573	Ypresian		56	47.8	61876
1432800	occ			139616	Hapalodectes ? sp.	genus	42906		Hapalodectes	genus	42906	Middle Paleocene		61.7	58.7	7874
1448129	occ			16842	Harpagolestes cf. uintensis	species	46807		Harpagolestes uintensis	species	48407	Duchesnean		40.4	37.2	69222
1448874	occ			13997	Harpagolestes koreanicus	species	381547		Harpagolestes koreanicus	species	381547	Late Eocene	Oligocene	37.2	23.03	61669
1578195	occ			109203	Harpagolestes sp.	genus	42915		Harpagolestes	genus	42915	Early Uintan		46.2	40.4	78403
1581594	occ			223425	Synoplotherium sp.	genus	42930		Synoplotherium	genus	42930	Uintan		46.2	40.4	78605
1581595	occ			223425	Mesonychia ? indet.	unranked clade	183660		Mesonychia	unranked clade	42898	Uintan		46.2	40.4	78605
1581706	occ			223455	Synoplotherium sp.	genus	42930		Synoplotherium	genus	42930	Uintan		46.2	40.4	78605
1581714	occ			223462	Synoplotherium sp.	genus	42930		Synoplotherium	genus	42930	Uintan		46.2	40.4	78605
1581715	occ			223463	Synoplotherium lanius	species	51968		Synoplotherium lanius	species	51968	Bridgerian		50.3	46.2	78605
1581716	occ			223464	Synoplotherium sp.	genus	42930		Synoplotherium	genus	42930	Uintan		46.2	40.4	78605
1581876	occ			223474	aff. Simidectes sp.	genus	40270		Simidectes	genus	183498	Bridgerian		50.3	46.2	78605
1581878	occ			223475	Synoplotherium lanius	species	51968		Synoplotherium lanius	species	51968	Bridgerian		50.3	46.2	78605
1581879	occ			223476	Synoplotherium lanius	species	51968		Synoplotherium lanius	species	51968	Bridgerian		50.3	46.2	78605
1581888	occ			223480	Synoplotherium lanius	species	51968		Synoplotherium lanius	species	51968	Bridgerian		50.3	46.2	78605
1581893	occ			223482	Synoplotherium lanius	species	51968		Synoplotherium lanius	species	51968	Bridgerian		50.3	46.2	78605
1581898	occ			223503	n. gen. Synoplotherium n. sp. lanius	species	51968		Synoplotherium lanius	species	51968	Bridgerian		50.3	46.2	78605
1581900	occ			223506	Synoplotherium lanius	species	51968		Synoplotherium lanius	species	51968	Bridgerian		50.3	46.2	78605
1581970	occ	39032		223509	Synoplotherium sp.	genus	42930		Synoplotherium	genus	42930	Bridgerian		50.3	46.2	78605

## Sheet: PBDB_Oxyaenodonta
Data Provider	The Paleobiology Database
Data Source	The Paleobiology Database
Data License	Creative Commons CC-BY
License URL	http://creativecommons.org/licenses/by/4.0/
Documentation URL	http://paleobiodb.org/data1.2/occs/list_doc.html
Data URL	http://paleobiodb.org/data1.2/occs/list.csv?datainfo&rowcount&base_name=Oxyaenodonta
Access Time	Tue 2022-01-04 05:04:13 GMT
Title	PBDB Data Service
Parameters:
	base_name	Oxyaenodonta
	timerule	major
	taxon_status	all
Elapsed Time	0.0169
Records Found	322
Records Returned	322
Records:
occurrence_no	record_type	reid_no	flags	collection_no	identified_name	identified_rank	identified_no	difference	accepted_name	accepted_rank	accepted_no	early_interval	late_interval	max_ma	min_ma	reference_no
165614	occ			14936	Tytthaena parrisi	species	52546		Tytthaena parrisi	species	52546	Tiffanian		61.7	56.8	1731
166368	occ			15017	Tytthaena n. sp. parrisi	species	52546		Tytthaena parrisi	species	52546	Tiffanian		61.7	56.8	2953
166652	occ			15056	Dipsalodon churchillorum	species	45864		Dipsalodon churchillorum	species	45864	Tiffanian		61.7	56.8	1745
166747	occ			15068	Dipsalodon churchillorum	species	45864		Dipsalodon churchillorum	species	45864	Tiffanian		61.7	56.8	1745
166886	occ	754		15084	Dipsalidictis aequidens	species	45859		Dipsalidictis aequidens	species	49533	Clarkforkian		56.8	55.8	1745
166914	occ	34186		15085	cf. Tytthaena sp.	genus	40966		Tytthaena	genus	40966	Clarkforkian		56.8	55.8	63104
166919	occ			15086	Dipsalodon n. sp. matthewi	species	45865		Dipsalodon matthewi	species	45865	Clarkforkian		56.8	55.8	1745
166929	occ	767		15087	Dipsalidictis n. sp. krausei	species	45861		Dipsalidictis krausei	species	45861	Clarkforkian		56.8	55.8	1745
166972	occ	775		15091	Dipsalidictis aequidens	species	45859		Dipsalidictis aequidens	species	49533	Clarkforkian		56.8	55.8	6294
166990	occ	780		15092	Dipsalidictis transiens	species	45863		Dipsalidictis transiens	species	49544	Clarkforkian		56.8	55.8	6294
166991	occ	781		15092	Dipsalidictis platypus	species	45862		Dipsalidictis platypus	species	45862	Clarkforkian		56.8	55.8	6294
166993	occ	782		15092	Dipsalodon churchillorum	species	45864		Dipsalodon churchillorum	species	45864	Clarkforkian		56.8	55.8	2953
166994	occ			15092	Dipsalodon ? matthewi	species	45865		Dipsalodon matthewi	species	45865	Clarkforkian		56.8	55.8	2536
167058	occ	798		15099	Dipsalidictis aequidens	species	45859		Dipsalidictis aequidens	species	49533	Clarkforkian		56.8	55.8	6294
167066	occ			15100	Dipsalidictis platypus	species	45862		Dipsalidictis platypus	species	45862	Clarkforkian		56.8	55.8	1745
167089	occ	805		15103	Dipsalidictis sp.	genus	40957		Dipsalidictis	genus	40957	Clarkforkian		56.8	55.8	6294
167117	occ			15107	Palaeonictis peloria	species	49676		Palaeonictis peloria	species	49676	Clarkforkian		56.8	55.8	1745
167131	occ	815		15109	Dipsalidictis krausei	species	45861		Dipsalidictis krausei	species	45861	Clarkforkian		56.8	55.8	1745
167148	occ			15111	Dipsalidictis aequidens	species	45859		Dipsalidictis aequidens	species	49533	Clarkforkian		56.8	55.8	1745
167156	occ			15112	Palaeonictis n. sp. peloria	species	49676		Palaeonictis peloria	species	49676	Clarkforkian		56.8	55.8	2953
167191	occ			15119	Dipsalodon matthewi	species	45865		Dipsalodon matthewi	species	45865	Clarkforkian		56.8	55.8	1745
167192	occ	829		15119	Dipsalidictis sp.	genus	40957		Dipsalidictis	genus	40957	Clarkforkian		56.8	55.8	6294
167212	occ	832		15122	Dipsalidictis sp.	genus	40957		Dipsalidictis	genus	40957	Clarkforkian		56.8	55.8	6294
167224	occ	834		15124	Dipsalidictis aequidens	species	45859		Dipsalidictis aequidens	species	49533	Clarkforkian		56.8	55.8	1745
167239	occ	840		15126	Dipsalidictis aequidens	species	45859		Dipsalidictis aequidens	species	49533	Clarkforkian		56.8	55.8	1745
167240	occ	841		15126	Tytthaena lichna	species	52545		Tytthaena lichna	species	49538	Clarkforkian		56.8	55.8	6294
167241	occ			15126	Dipsalodon matthewi	species	45865		Dipsalodon matthewi	species	45865	Clarkforkian		56.8	55.8	2953
167242	occ			15126	cf. Dipsalodon sp.	genus	40958		Dipsalodon	genus	40958	Clarkforkian		56.8	55.8	2953
167360	occ	874		15150	Dipsalidictis aequidens	species	45859		Dipsalidictis aequidens	species	49533	Clarkforkian		56.8	55.8	6294
167385	occ			15152	Dipsalidictis aequidens	species	45859		Dipsalidictis aequidens	species	49533	Clarkforkian		56.8	55.8	1745
167406	occ	886		15155	Dipsalidictis aequidens	species	45859		Dipsalidictis aequidens	species	49533	Clarkforkian		56.8	55.8	6294
167421	occ	892		15156	Tytthaena lichna	species	52545		Tytthaena lichna	species	49538	Clarkforkian		56.8	55.8	6294
167446	occ			15159	Dipsalidictis aequidens	species	45859		Dipsalidictis aequidens	species	49533	Clarkforkian		56.8	55.8	1745
167447	occ			15159	Dipsalidictis krausei	species	45861		Dipsalidictis krausei	species	45861	Clarkforkian		56.8	55.8	1745
167480	occ			15165	Palaeonictis peloria	species	49676		Palaeonictis peloria	species	49676	Clarkforkian		56.8	55.8	2953
167545	occ	917		15176	Dipsalidictis krausei	species	45861		Dipsalidictis krausei	species	45861	Clarkforkian		56.8	55.8	1745
167605	occ	933		15186	Dipsalidictis aequidens	species	45859		Dipsalidictis aequidens	species	49533	Clarkforkian		56.8	55.8	6294
167608	occ	935		15187	Dipsalidictis aequidens	species	45859		Dipsalidictis aequidens	species	49533	Clarkforkian		56.8	55.8	6294
167655	occ	950		15195	Dipsalidictis aequidens	species	45859		Dipsalidictis aequidens	species	49533	Clarkforkian		56.8	55.8	6294
167670	occ	955		15198	Dipsalidictis platypus	species	45862		Dipsalidictis platypus	species	45862	Clarkforkian		56.8	55.8	6294
167736	occ	978		15212	Tytthaena lichna	species	52545		Tytthaena lichna	species	49538	Clarkforkian		56.8	55.8	6294
167762	occ	985		15220	Oxyaena intermedia	species	49537		Oxyaena intermedia	species	49537	Wasatchian		55.8	50.3	1745
167830	occ	1008		15234	Palaeonictis occidentalis	species	49675		Palaeonictis occidentalis	species	49675	Clarkforkian		56.8	55.8	1745
167835	occ	1011		15237	Palaeonictis occidentalis	species	49675		Palaeonictis occidentalis	species	49675	Clarkforkian		56.8	55.8	1745
167915	occ	1043		15257	Palaeonictis occidentalis	species	49675		Palaeonictis occidentalis	species	49675	Clarkforkian		56.8	55.8	1745
167925	occ	1047		15259	Palaeonictis occidentalis	species	49675		Palaeonictis occidentalis	species	49675	Clarkforkian		56.8	55.8	1745
168185	occ	1125		15347	Palaeonictis occidentalis	species	49675		Palaeonictis occidentalis	species	49675	Clarkforkian		56.8	55.8	1745
168290	occ	1170		15371	Oxyaena intermedia	species	49537		Oxyaena intermedia	species	49537	Wasatchian		55.8	50.3	1745
168310	occ	1180		15374	Oxyaena intermedia	species	49537		Oxyaena intermedia	species	49537	Wasatchian		55.8	50.3	1745
168319	occ	1184		15375	Oxyaena intermedia	species	49537		Oxyaena intermedia	species	49537	Wasatchian		55.8	50.3	1745
168332	occ	1189		15377	Oxyaena intermedia	species	49537		Oxyaena intermedia	species	49537	Wasatchian		55.8	50.3	1745
168349	occ	1199		15381	Oxyaena intermedia	species	49537		Oxyaena intermedia	species	49537	Wasatchian		55.8	50.3	1745
168413	occ	1220		15399	Oxyaena forcipata	species	49534		Oxyaena forcipata	species	49534	Wasatchian		55.8	50.3	1745
168467	occ			15416	Oxyaena cf. pardalis	species	49541		Oxyaena pardalis	species	49541	Wasatchian		55.8	50.3	2078
168495	occ			15424	Oxyaena cf. pardalis	species	49541		Oxyaena pardalis	species	49541	Wasatchian		55.8	50.3	2078
168496	occ	1238		15425	Oxyaena gulo	species	49535		Oxyaena gulo	species	49535	Wasatchian		55.8	50.3	1745
168548	occ	1249		15439	Oxyaenidae indet.	family	40954		Oxyaenidae	family	40954	Wasatchian		55.8	50.3	6294
168561	occ	1255		15441	Oxyaenidae indet.	family	40954		Oxyaenidae	family	40954	Wasatchian		55.8	50.3	6294
168570	occ			15442	Oxyaenidae indet.	family	40954		Oxyaenidae	family	40954	Wasatchian		55.8	50.3	1556
168613	occ	1274		15448	Oxyaenidae indet.	family	40954		Oxyaenidae	family	40954	Wasatchian		55.8	50.3	6294
168614	occ			15448	Ambloctonus sp.	genus	40955		Ambloctonus	genus	40955	Wasatchian		55.8	50.3	1807
168695	occ	1305		15452	Oxyaena lupina	species	49539		Oxyaena lupina	species	49539	Wasatchian		55.8	50.3	6294
168722	occ	1316		15455	Oxyaena lupina	species	49539		Oxyaena lupina	species	49539	Wasatchian		55.8	50.3	1735
168789	occ			15464	Machaeroides simpsoni	species	47838		Machaeroides simpsoni	species	47838	Lostcabinian		55.8	50.3	1349
168813	occ	1344		15468	Dipsalidictis transiens	species	45863		Dipsalidictis transiens	species	49544	Wasatchian		55.8	50.3	1745
168862	occ	1365		15479	Oxyaena lupina	species	49539		Oxyaena lupina	species	49539	Wasatchian		55.8	50.3	1735
168863	occ			15479	Ambloctonus major	species	43958		Ambloctonus major	species	43958	Wasatchian		55.8	50.3	1618
168897	occ	1383		15480	Dipsalidictis transiens	species	45863		Dipsalidictis transiens	species	49544	Wasatchian		55.8	50.3	1745
168952	occ	1410		15485	Dipsalidictis transiens	species	45863		Dipsalidictis transiens	species	49544	Wasatchian		55.8	50.3	1745
168966	occ			15486	Oxyaenidae indet.	family	40954		Oxyaenidae	family	40954	Wasatchian		55.8	50.3	3596
169021	occ	1435		15491	Dipsalidictis transiens	species	45863		Dipsalidictis transiens	species	49544	Wasatchian		55.8	50.3	6294
169022	occ	1436		15491	Palaeonictis occidentalis	species	49675		Palaeonictis occidentalis	species	49675	Wasatchian		55.8	50.3	6294
169085	occ	1462		15493	Oxyaenidae indet.	family	40954		Oxyaenidae	family	40954	Wasatchian		55.8	50.3	6294
169131	occ			15503	Palaeonictis occidentalis	species	49675		Palaeonictis occidentalis	species	49675	Wasatchian		55.8	50.3	3021
169161	occ	1482		15504	Dipsalidictis transiens	species	45863		Dipsalidictis transiens	species	49544	Wasatchian		55.8	50.3	1745
169174	occ			15505	Oxyaena gulo	species	49535		Oxyaena gulo	species	49535	Wasatchian		55.8	50.3	3021
169207	occ			15507	Oxyaena gulo	species	49535		Oxyaena gulo	species	49535	Wasatchian		55.8	50.3	3021
169241	occ			15509	Oxyaena gulo	species	49535		Oxyaena gulo	species	49535	Wasatchian		55.8	50.3	3021
169278	occ			15510	Oxyaena gulo	species	49535		Oxyaena gulo	species	49535	Wasatchian		55.8	50.3	3021
169286	occ			15510	Oxyaena sp.	genus	40961		Oxyaena	genus	40961	Wasatchian		55.8	50.3	3021
169296	occ			15510	Palaeonictis occidentalis	species	49675		Palaeonictis occidentalis	species	49675	Wasatchian		55.8	50.3	3021
169332	occ			15512	Oxyaena gulo	species	49535		Oxyaena gulo	species	49535	Wasatchian		55.8	50.3	3021
169337	occ			15512	Oxyaena sp.	genus	40961		Oxyaena	genus	40961	Wasatchian		55.8	50.3	3021
169369	occ			15513	Oxyaena gulo	species	49535		Oxyaena gulo	species	49535	Wasatchian		55.8	50.3	1745
169419	occ	1546		15515	Oxyaenidae indet.	family	40954		Oxyaenidae	family	40954	Wasatchian		55.8	50.3	6294
169437	occ			15516	Oxyaena gulo	species	49535		Oxyaena gulo	species	49535	Wasatchian		55.8	50.3	3021
169443	occ			15516	Oxyaena sp.	genus	40961		Oxyaena	genus	40961	Wasatchian		55.8	50.3	3021
169486	occ			15518	Oxyaena sp.	genus	40961		Oxyaena	genus	40961	Wasatchian		55.8	50.3	3021
169493	occ			15518	Palaeonictis occidentalis	species	49675		Palaeonictis occidentalis	species	49675	Wasatchian		55.8	50.3	3021
169522	occ			15520	Oxyaena sp.	genus	40961		Oxyaena	genus	40961	Wasatchian		55.8	50.3	3021
169562	occ			15522	Oxyaena sp.	genus	40961		Oxyaena	genus	40961	Wasatchian		55.8	50.3	3021
169595	occ			15523	Oxyaena sp.	genus	40961		Oxyaena	genus	40961	Wasatchian		55.8	50.3	3021
169621	occ			15524	Oxyaena sp.	genus	40961		Oxyaena	genus	40961	Wasatchian		55.8	50.3	3021
169631	occ			15524	Palaeonictis occidentalis	species	49675		Palaeonictis occidentalis	species	49675	Wasatchian		55.8	50.3	3021
169668	occ			15531	Oxyaena sp.	genus	40961		Oxyaena	genus	40961	Wasatchian		55.8	50.3	3021
169678	occ			15531	Palaeonictis occidentalis	species	49675		Palaeonictis occidentalis	species	49675	Wasatchian		55.8	50.3	3021
169700	occ			15532	Oxyaena sp.	genus	40961		Oxyaena	genus	40961	Wasatchian		55.8	50.3	3021
169737	occ			15534	Oxyaena forcipata	species	49534		Oxyaena forcipata	species	49534	Wasatchian		55.8	50.3	1745
169753	occ			15535	Oxyaenidae indet.	family	40954		Oxyaenidae	family	40954	Wasatchian		55.8	50.3	3021
169797	occ			15540	Oxyaena sp.	genus	40961		Oxyaena	genus	40961	Wasatchian		55.8	50.3	3021
169808	occ			15541	Oxyaena sp.	genus	40961		Oxyaena	genus	40961	Wasatchian		55.8	50.3	3021
169832	occ			15542	Oxyaena sp.	genus	40961		Oxyaena	genus	40961	Wasatchian		55.8	50.3	3021
169895	occ			15546	Oxyaena sp.	genus	40961		Oxyaena	genus	40961	Wasatchian		55.8	50.3	3021
169904	occ			15547	Oxyaena sp.	genus	40961		Oxyaena	genus	40961	Wasatchian		55.8	50.3	3021
169958	occ			15549	Oxyaena sp.	genus	40961		Oxyaena	genus	40961	Wasatchian		55.8	50.3	3021
169994	occ			15551	Oxyaena sp.	genus	40961		Oxyaena	genus	40961	Wasatchian		55.8	50.3	3021
170024	occ	1720		15552	Oxyaenidae indet.	family	40954		Oxyaenidae	family	40954	Wasatchian		55.8	50.3	6294
170066	occ			15553	Oxyaena sp.	genus	40961		Oxyaena	genus	40961	Wasatchian		55.8	50.3	3021
170100	occ			15554	Ambloctonus sinosus	species	43960		Ambloctonus sinosus	species	43960	Wasatchian		55.8	50.3	3021
170104	occ			15554	Oxyaena sp.	genus	40961		Oxyaena	genus	40961	Wasatchian		55.8	50.3	3021
170139	occ			15555	Oxyaena sp.	genus	40961		Oxyaena	genus	40961	Wasatchian		55.8	50.3	3021
170172	occ			15556	Oxyaena sp.	genus	40961		Oxyaena	genus	40961	Wasatchian		55.8	50.3	3021
170207	occ			15557	Oxyaena sp.	genus	40961		Oxyaena	genus	40961	Wasatchian		55.8	50.3	3021
170244	occ			15558	Oxyaena sp.	genus	40961		Oxyaena	genus	40961	Wasatchian		55.8	50.3	3021
170274	occ	1778		15559	Oxyaenidae indet.	family	40954		Oxyaenidae	family	40954	Wasatchian		55.8	50.3	6294
170376	occ			15565	Oxyaena sp.	genus	40961		Oxyaena	genus	40961	Wasatchian		55.8	50.3	3021
170419	occ	1805		15567	Ambloctonus sinosus	species	43960		Ambloctonus sinosus	species	43960	Wasatchian		55.8	50.3	6294
170454	occ	1812		15573	Oxyaenidae indet.	family	40954		Oxyaenidae	family	40954	Wasatchian		55.8	50.3	6294
170515	occ			15576	Oxyaena cf. forcipata	species	49534		Oxyaena forcipata	species	49534	Wasatchian		55.8	50.3	6214
170555	occ	1831		15577	Oxyaenidae indet.	family	40954		Oxyaenidae	family	40954	Wasatchian		55.8	50.3	6294
170586	occ	1838		15578	Oxyaenidae indet.	family	40954		Oxyaenidae	family	40954	Wasatchian		55.8	50.3	6294
170664	occ			15590	Palaeonictis occidentalis	species	49675		Palaeonictis occidentalis	species	49675	Early Eocene		55.8	48.6	1745
170670	occ			15593	Oxyaena intermedia	species	49537		Oxyaena intermedia	species	49537	Early Eocene		55.8	48.6	1745
170674	occ			15594	Oxyaena gulo	species	49535		Oxyaena gulo	species	49535	Early Eocene		55.8	48.6	1745
170712	occ			15608	Oxyaena forcipata	species	49534		Oxyaena forcipata	species	49534	Wasatchian		55.8	50.3	3202
170729	occ			15618	Oxyaena forcipata	species	49534		Oxyaena forcipata	species	49534	Wasatchian		55.8	50.3	1745
170808	occ			15650	Oxyaena cf. lupina	species	49539		Oxyaena lupina	species	49539	Wasatchian		55.8	50.3	2921
170903	occ	1919		15662	Oxyaena lupina	species	49539		Oxyaena lupina	species	49539	Wasatchian		55.8	50.3	1735
170904	occ			15662	Ambloctonus major	species	43958		Ambloctonus major	species	43958	Wasatchian		55.8	50.3	1616
170928	occ			15663	Oxyaena lupina	species	49539		Oxyaena lupina	species	49539	Wasatchian		55.8	50.3	1361
170929	occ			15663	Oxyaena n. sp. simpsoni	species	49543		Oxyaena simpsoni	species	49543	Wasatchian		55.8	50.3	2311
170930	occ	1930		15663	Ambloctonus sinosus	species	43960		Ambloctonus sinosus	species	43960	Wasatchian		55.8	50.3	6294
170991	occ			15671	cf. Oxyaena sp.	genus	40961		Oxyaena	genus	40961	Wasatchian		55.8	50.3	2671
171044	occ			15680	Oxyaena forcipata	species	49534		Oxyaena forcipata	species	49534	Early Eocene		55.8	48.6	1745
171049	occ			15682	Oxyaena intermedia	species	49537		Oxyaena intermedia	species	49537	Early Eocene		55.8	48.6	1745
171054	occ			15683	Oxyaena gulo	species	49535		Oxyaena gulo	species	49535	Early Eocene		55.8	48.6	1745
171070	occ			15689	Ambloctonus cf. priscus	species	43959		Ambloctonus priscus	species	43959	Early Eocene		55.8	48.6	1745
171071	occ			15690	Oxyaena forcipata	species	49534		Oxyaena forcipata	species	49534	Early Eocene		55.8	48.6	1745
171076	occ			15692	Oxyaena intermedia	species	49537		Oxyaena intermedia	species	49537	Early Eocene		55.8	48.6	1745
171082	occ			15694	Oxyaena forcipata	species	49534		Oxyaena forcipata	species	49534	Wasatchian		55.8	50.3	1745
171123	occ			15707	Oxyaena forcipata	species	49534		Oxyaena forcipata	species	49534	Early Eocene		55.8	48.6	1745
171196	occ	1981		15718	Dipsalidictis transiens	species	45863		Dipsalidictis transiens	species	49544	Wasatchian		55.8	50.3	6294
171311	occ			15728	Oxyaena gulo	species	49535		Oxyaena gulo	species	49535	Wasatchian		55.8	50.3	1745
171346	occ	2030		15729	Oxyaenidae indet.	family	40954		Oxyaenidae	family	40954	Wasatchian		55.8	50.3	6294
171360	occ			15731	Dipsalidictis platypus	species	45862		Dipsalidictis platypus	species	45862	Wasatchian		55.8	50.3	1745
171369	occ			15732	Palaeonictis occidentalis	species	49675		Palaeonictis occidentalis	species	49675	Wasatchian		55.8	50.3	1745
171386	occ			15734	Dipsalidictis transiens	species	45863		Dipsalidictis transiens	species	49544	Wasatchian		55.8	50.3	1745
171391	occ			15735	Dipsalidictis transiens	species	45863		Dipsalidictis transiens	species	49544	Wasatchian		55.8	50.3	1745
171422	occ			15741	Oxyaena gulo	species	49535		Oxyaena gulo	species	49535	Wasatchian		55.8	50.3	1745
171435	occ			15743	Oxyaena gulo	species	49535		Oxyaena gulo	species	49535	Wasatchian		55.8	50.3	1745
171467	occ			15749	Dipsalidictis transiens	species	45863		Dipsalidictis transiens	species	49544	Wasatchian		55.8	50.3	1745
171476	occ			15750	Palaeonictis occidentalis	species	49675		Palaeonictis occidentalis	species	49675	Wasatchian		55.8	50.3	1745
171477	occ			15750	Dipsalidictis transiens	species	45863		Dipsalidictis transiens	species	49544	Wasatchian		55.8	50.3	1745
171491	occ			15754	Dipsalidictis transiens	species	45863		Dipsalidictis transiens	species	49544	Wasatchian		55.8	50.3	1745
171492	occ			15754	Oxyaena gulo	species	49535		Oxyaena gulo	species	49535	Wasatchian		55.8	50.3	1745
171505	occ			15755	Dipsalidictis transiens	species	45863		Dipsalidictis transiens	species	49544	Wasatchian		55.8	50.3	1745
171535	occ	2047		15756	Dipsalidictis transiens	species	45863		Dipsalidictis transiens	species	49544	Wasatchian		55.8	50.3	1745
171536	occ			15756	Palaeonictis occidentalis	species	49675		Palaeonictis occidentalis	species	49675	Wasatchian		55.8	50.3	1745
171568	occ			15759	Dipsalidictis n. sp. platypus	species	45862		Dipsalidictis platypus	species	45862	Wasatchian		55.8	50.3	1657
171569	occ	23586		15759	Palaeonictis wingi	species	173476		Palaeonictis wingi	species	173476	Wasatchian		55.8	50.3	34419
171601	occ			15761	Dipsalidictis transiens	species	45863		Dipsalidictis transiens	species	49544	Wasatchian		55.8	50.3	1657
171634	occ			15765	Palaeonictis occidentalis	species	49675		Palaeonictis occidentalis	species	49675	Wasatchian		55.8	50.3	1745
171655	occ			15769	Palaeonictis occidentalis	species	49675		Palaeonictis occidentalis	species	49675	Wasatchian		55.8	50.3	1745
171713	occ			15779	Oxyaena gulo	species	49535		Oxyaena gulo	species	49535	Wasatchian		55.8	50.3	1745
171738	occ			15783	Oxyaena intermedia	species	49537		Oxyaena intermedia	species	49537	Wasatchian		55.8	50.3	1745
171769	occ			15788	Dipsalidictis transiens	species	45863		Dipsalidictis transiens	species	49544	Wasatchian		55.8	50.3	1745
171831	occ			15793	Oxyaena gulo	species	49535		Oxyaena gulo	species	49535	Wasatchian		55.8	50.3	3714
171875	occ			15796	Oxyaena gulo	species	49535		Oxyaena gulo	species	49535	Wasatchian		55.8	50.3	1745
171978	occ			15814	Oxyaena forcipata	species	49534		Oxyaena forcipata	species	49534	Wasatchian		55.8	50.3	1745
172079	occ			15839	Oxyaena forcipata	species	49534		Oxyaena forcipata	species	49534	Wasatchian		55.8	50.3	3596
172080	occ	2086		15839	Oxyaena lupina	species	49539		Oxyaena lupina	species	49539	Wasatchian		55.8	50.3	1735
172102	occ			15840	Palaeonictis sp.	genus	40962		Palaeonictis	genus	40962	Wasatchian		55.8	50.3	4183
172363	occ	2204		15887	Dipsalidictis transiens	species	45863		Dipsalidictis transiens	species	49544	Wasatchian		55.8	50.3	1745
172644	occ	2298		15917	Oxyaenidae indet.	family	40954		Oxyaenidae	family	40954	Lostcabinian		55.8	50.3	6294
172668	occ	2302		15918	Oxyaenidae indet.	family	40954		Oxyaenidae	family	40954	Wasatchian		55.8	50.3	6294
172779	occ	2330		15933	Oxyaenidae indet.	family	40954		Oxyaenidae	family	40954	Wasatchian		55.8	50.3	6294
172806	occ	2339		15934	Oxyaenidae indet.	family	40954		Oxyaenidae	family	40954	Wasatchian		55.8	50.3	6294
172870	occ			15942	Oxyaenidae indet.	family	40954		Oxyaenidae	family	40954	Wasatchian		55.8	50.3	3329
172895	occ			15943	Oxyaena gulo	species	49535		Oxyaena gulo	species	49535	Wasatchian		55.8	50.3	2536
172920	occ			15950	Machaeroides n. sp. simpsoni	species	47838		Machaeroides simpsoni	species	47838	Lostcabinian		55.8	50.3	1349
172952	occ			15964	Oxyaena forcipata	species	49534		Oxyaena forcipata	species	49534	Wasatchian		55.8	50.3	1760
173326	occ			16068	Oxyaenidae indet.	family	40954		Oxyaenidae	family	40954	Lostcabinian		55.8	50.3	3329
173788	occ			16141	Patriofelis ulta	species	50036		Patriofelis ulta	species	50036	Bridgerian		50.3	46.2	2921
173918	occ			16202	Patriofelis ferox	species	50032		Patriofelis ferox	species	47684	Bridgerian		50.3	46.2	1782
173993	occ	2596		16207	Machaeroides simpsoni	species	47838		Machaeroides simpsoni	species	47838	Bridgerian		50.3	46.2	1349
174064	occ			16212	Patriofelis sp.	genus	40963		Patriofelis	genus	40963	Bridgerian		50.3	46.2	1115
174066	occ			16213	Patriofelis ferox	species	50032		Patriofelis ferox	species	47684	Bridgerian		50.3	46.2	1115
174154	occ			16223	Patriofelis sp.	genus	40963		Patriofelis	genus	40963	Bridgerian		50.3	46.2	1115
174241	occ			16228	Patriofelis ulta	species	50036		Patriofelis ulta	species	50036	Bridgerian		50.3	46.2	3419
174242	occ			16228	Patriofelis n. sp. latidens	species	50033	subjective synonym of	Patriofelis ferox	species	47684	Bridgerian		50.3	46.2	1623
174290	occ			16234	Patriofelis ferox	species	50032		Patriofelis ferox	species	47684	Bridgerian		50.3	46.2	3419
174394	occ			16241	Patriofelis ulta	species	50036		Patriofelis ulta	species	50036	Bridgerian		50.3	46.2	2921
174719	occ			16308	Patriofelis cf. ulta	species	50036		Patriofelis ulta	species	50036	Bridgerian		50.3	46.2	1737
174748	occ			16310	Patriofelis cf. ulta	species	50036		Patriofelis ulta	species	50036	Bridgerian		50.3	46.2	1737
174793	occ			16315	Patriofelis cf. ulta	species	50036		Patriofelis ulta	species	50036	Bridgerian		50.3	46.2	1737
175088	occ			16403	Patriofelis ferox	species	50032		Patriofelis ferox	species	47684	Bridgerian		50.3	46.2	1612
175097	occ			16406	Patriofelis ferox	species	50032		Patriofelis ferox	species	47684	Bridgerian		50.3	46.2	1612
175282	occ			16448	Patriofelis ulta	species	50036		Patriofelis ulta	species	50036	Bridgerian		50.3	46.2	1623
175283	occ			16448	Machaeroides eothen	species	47837		Machaeroides eothen	species	47837	Bridgerian		50.3	46.2	1604
175868	occ			16585	cf. Apataelurus sp.	genus	40956		Apataelurus	genus	40956	Late Uintan		46.2	40.4	3540
176340	occ			16646	Apataelurus n. sp. kayi	species	44140		Apataelurus kayi	species	44140	Uintan		46.2	40.4	1361
176386	occ			16647	Patriofelis ferox	species	50032		Patriofelis ferox	species	47684	Uintan		46.2	40.4	1361
266886	occ			15583	Palaeonictis sp.	genus	40962		Palaeonictis	genus	40962	Wasatchian		55.8	50.3	7158
286316	occ			15837	Patriofelis sp.	genus	40963		Patriofelis	genus	40963	Bridgerian		50.3	46.2	7542
413737	occ			39643	Argillotherium toliapicum	species	381670		Argillotherium toliapicum	species	381670	Priabonian		38	33.9	10850
456899	occ			15683	Oxyaena intermedia	species	49537		Oxyaena intermedia	species	49537	Early Eocene		55.8	48.6	11717
457611	occ			15687	Oxyaena forcipata	species	49534		Oxyaena forcipata	species	49534	Early Eocene		55.8	48.6	11717
457660	occ			15694	Oxyaena intermedia	species	49537		Oxyaena intermedia	species	49537	Wasatchian		55.8	50.3	11717
457722	occ			15697	Oxyaena forcipata	species	49534		Oxyaena forcipata	species	49534	Early Eocene		55.8	48.6	11717
457767	occ			15700	Oxyaena intermedia	species	49537		Oxyaena intermedia	species	49537	Early Eocene		55.8	48.6	11717
457784	occ			15701	Oxyaena intermedia	species	49537		Oxyaena intermedia	species	49537	Graybullian		55.8	50.3	11717
458614	occ			15702	Oxyaena forcipata	species	49534		Oxyaena forcipata	species	49534	Early Eocene		55.8	48.6	11717
458635	occ			15703	Oxyaena intermedia	species	49537		Oxyaena intermedia	species	49537	Early Eocene		55.8	48.6	11717
458664	occ			15705	Palaeonictis occidentalis	species	49675		Palaeonictis occidentalis	species	49675	Early Eocene		55.8	48.6	11717
458723	occ			15682	Palaeonictis occidentalis	species	49675		Palaeonictis occidentalis	species	49675	Early Eocene		55.8	48.6	11717
459040	occ			15684	Oxyaena sp.	genus	40961		Oxyaena	genus	40961	Early Eocene		55.8	48.6	11717
459090	occ			15704	Oxyaena sp.	genus	40961		Oxyaena	genus	40961	Early Eocene		55.8	48.6	11717
462604	occ			15589	Oxyaena gulo	species	49535		Oxyaena gulo	species	49535	Early Eocene		55.8	48.6	11717
462629	occ			15590	Dipsalidictis transiens	species	45863		Dipsalidictis transiens	species	49544	Early Eocene		55.8	48.6	11717
462664	occ			15592	Oxyaena gulo	species	49535		Oxyaena gulo	species	49535	Early Eocene		55.8	48.6	11717
469066	occ			46636	Oxyaena gulo	species	49535		Oxyaena gulo	species	49535	Wasatchian		55.8	50.3	11717
469173	occ			46646	Oxyaena gulo	species	49535		Oxyaena gulo	species	49535	Wasatchian		55.8	50.3	11717
469270	occ			46659	Dipsalidictis transiens	species	45863		Dipsalidictis transiens	species	49544	Wasatchian		55.8	50.3	11717
469366	occ			46672	Oxyaena gulo	species	49535		Oxyaena gulo	species	49535	Wasatchian		55.8	50.3	11717
469389	occ			46674	Oxyaena gulo	species	49535		Oxyaena gulo	species	49535	Wasatchian		55.8	50.3	11717
469447	occ			46682	Oxyaena forcipata	species	49534		Oxyaena forcipata	species	49534	Wasatchian		55.8	50.3	11717
469531	occ			46688	Palaeonictis occidentalis	species	49675		Palaeonictis occidentalis	species	49675	Wasatchian		55.8	50.3	11717
469557	occ			46690	Oxyaena gulo	species	49535		Oxyaena gulo	species	49535	Wasatchian		55.8	50.3	11717
469568	occ			46691	Dipsalidictis transiens	species	45863		Dipsalidictis transiens	species	49544	Wasatchian		55.8	50.3	11717
469638	occ			46696	Oxyaena intermedia	species	49537		Oxyaena intermedia	species	49537	Wasatchian		55.8	50.3	11717
469686	occ			46699	Oxyaena forcipata	species	49534		Oxyaena forcipata	species	49534	Wasatchian		55.8	50.3	11717
469728	occ			46701	Oxyaena forcipata	species	49534		Oxyaena forcipata	species	49534	Wasatchian		55.8	50.3	11717
469738	occ			46702	Oxyaena forcipata	species	49534		Oxyaena forcipata	species	49534	Wasatchian		55.8	50.3	11717
469895	occ			46719	Oxyaena forcipata	species	49534		Oxyaena forcipata	species	49534	Wasatchian		55.8	50.3	11717
469919	occ			46721	Oxyaena intermedia	species	49537		Oxyaena intermedia	species	49537	Wasatchian		55.8	50.3	11717
469950	occ			46726	Oxyaena gulo	species	49535		Oxyaena gulo	species	49535	Wasatchian		55.8	50.3	11717
469965	occ			46727	Oxyaena sp.	genus	40961		Oxyaena	genus	40961	Wasatchian		55.8	50.3	11717
470001	occ			46730	Oxyaena intermedia	species	49537		Oxyaena intermedia	species	49537	Wasatchian		55.8	50.3	11717
470037	occ			46732	Palaeonictis occidentalis	species	49675		Palaeonictis occidentalis	species	49675	Wasatchian		55.8	50.3	11717
470053	occ			46733	Oxyaena forcipata	species	49534		Oxyaena forcipata	species	49534	Wasatchian		55.8	50.3	11717
470054	occ			46733	Oxyaena intermedia	species	49537		Oxyaena intermedia	species	49537	Wasatchian		55.8	50.3	11717
470085	occ			46735	Oxyaena intermedia	species	49537		Oxyaena intermedia	species	49537	Wasatchian		55.8	50.3	11717
470103	occ			46736	Palaeonictis occidentalis	species	49675		Palaeonictis occidentalis	species	49675	Wasatchian		55.8	50.3	11717
470121	occ			46738	Oxyaena intermedia	species	49537		Oxyaena intermedia	species	49537	Wasatchian		55.8	50.3	11717
470137	occ			46739	Oxyaena sp.	genus	40961		Oxyaena	genus	40961	Wasatchian		55.8	50.3	11717
470315	occ			46756	Oxyaena sp.	genus	40961		Oxyaena	genus	40961	Wasatchian		55.8	50.3	11717
470395	occ			46761	Oxyaena forcipata	species	49534		Oxyaena forcipata	species	49534	Wasatchian		55.8	50.3	11717
470520	occ			46771	Oxyaena gulo	species	49535		Oxyaena gulo	species	49535	Wasatchian		55.8	50.3	11717
470602	occ			46778	Oxyaena gulo	species	49535		Oxyaena gulo	species	49535	Wasatchian		55.8	50.3	11717
470616	occ			46780	Dipsalidictis transiens	species	45863		Dipsalidictis transiens	species	49544	Wasatchian		55.8	50.3	11717
470624	occ			46780	Oxyaena gulo	species	49535		Oxyaena gulo	species	49535	Wasatchian		55.8	50.3	11717
470625	occ			46780	Oxyaena intermedia	species	49537		Oxyaena intermedia	species	49537	Wasatchian		55.8	50.3	11717
470636	occ			46781	Oxyaena gulo	species	49535		Oxyaena gulo	species	49535	Wasatchian		55.8	50.3	11717
470663	occ			46783	Palaeonictis occidentalis	species	49675		Palaeonictis occidentalis	species	49675	Wasatchian		55.8	50.3	11717
470688	occ			46786	Dipsalidictis transiens	species	45863		Dipsalidictis transiens	species	49544	Wasatchian		55.8	50.3	11717
470697	occ			46786	Oxyaena gulo	species	49535		Oxyaena gulo	species	49535	Wasatchian		55.8	50.3	11717
470698	occ			46786	Palaeonictis occidentalis	species	49675		Palaeonictis occidentalis	species	49675	Wasatchian		55.8	50.3	11717
470752	occ			46790	Oxyaena sp.	genus	40961		Oxyaena	genus	40961	Wasatchian		55.8	50.3	11717
470780	occ			46792	Oxyaena gulo	species	49535		Oxyaena gulo	species	49535	Wasatchian		55.8	50.3	11717
470781	occ			46792	Oxyaena intermedia	species	49537		Oxyaena intermedia	species	49537	Wasatchian		55.8	50.3	11717
470804	occ			46793	Oxyaena gulo	species	49535		Oxyaena gulo	species	49535	Wasatchian		55.8	50.3	11717
470818	occ			46794	Oxyaena intermedia	species	49537		Oxyaena intermedia	species	49537	Wasatchian		55.8	50.3	11717
470862	occ			46797	Oxyaena gulo	species	49535		Oxyaena gulo	species	49535	Wasatchian		55.8	50.3	11717
470917	occ			46801	Oxyaena sp.	genus	40961		Oxyaena	genus	40961	Wasatchian		55.8	50.3	11717
470939	occ			46803	Oxyaena gulo ?	species	49535		Oxyaena gulo	species	49535	Wasatchian		55.8	50.3	11717
471000	occ			46807	Oxyaena gulo	species	49535		Oxyaena gulo	species	49535	Wasatchian		55.8	50.3	11717
471051	occ			46809	Oxyaena sp.	genus	40961		Oxyaena	genus	40961	Wasatchian		55.8	50.3	11717
471101	occ			46812	Oxyaena gulo	species	49535		Oxyaena gulo	species	49535	Wasatchian		55.8	50.3	11717
471117	occ			46813	Oxyaena intermedia	species	49537		Oxyaena intermedia	species	49537	Wasatchian		55.8	50.3	11717
471142	occ			46814	Palaeonictis occidentalis	species	49675		Palaeonictis occidentalis	species	49675	Wasatchian		55.8	50.3	11717
471216	occ			46819	Oxyaena intermedia	species	49537		Oxyaena intermedia	species	49537	Wasatchian		55.8	50.3	11717
471236	occ			46820	Oxyaena forcipata	species	49534		Oxyaena forcipata	species	49534	Wasatchian		55.8	50.3	11717
471237	occ			46820	Oxyaena intermedia	species	49537		Oxyaena intermedia	species	49537	Wasatchian		55.8	50.3	11717
471254	occ			46821	Oxyaena sp.	genus	40961		Oxyaena	genus	40961	Wasatchian		55.8	50.3	11717
471352	occ			46831	Oxyaena sp.	genus	40961		Oxyaena	genus	40961	Wasatchian		55.8	50.3	11717
471390	occ			46834	Oxyaena gulo	species	49535		Oxyaena gulo	species	49535	Wasatchian		55.8	50.3	11717
471391	occ			46834	Oxyaena intermedia	species	49537		Oxyaena intermedia	species	49537	Wasatchian		55.8	50.3	11717
471415	occ			46836	Oxyaena intermedia	species	49537		Oxyaena intermedia	species	49537	Wasatchian		55.8	50.3	11717
471466	occ			46841	Oxyaena gulo	species	49535		Oxyaena gulo	species	49535	Wasatchian		55.8	50.3	11717
633351	occ	32917		68174	Palaeonictis gigantea	species	173477		Palaeonictis gigantea	species	173477	Ypresian		56	47.8	60841
721483	occ			16207	n. gen. Malfelis n. sp. badwaterensis	species	114448		Malfelis badwaterensis	species	114448	Bridgerian		50.3	46.2	26208
721494	occ			16207	Patriofelis sp.	genus	40963		Patriofelis	genus	40963	Bridgerian		50.3	46.2	26208
899653	occ			100280	Palaeonictis n. sp. wingi	species	173476		Palaeonictis wingi	species	173476	Sandcouleean		55.8	50.3	34419
943140	occ			109302	Palaeonictis occidentalis	species	49675		Palaeonictis occidentalis	species	49675	Wasatchian		55.8	50.3	36157
1073597	occ			133399	Oxyaena sp.	genus	40961		Oxyaena	genus	40961	Late Paleocene		58.7	55.8	42957
1193879	occ			154262	Dipsalidictis platypus	species	45862		Dipsalidictis platypus	species	45862	Early Eocene		55.8	48.6	49988
1193880	occ			154274	Oxyaenidae indet.	family	40954		Oxyaenidae	family	40954	Early Eocene		55.8	48.6	49988
1247204	occ			164518	Dipsalidictis krausei	species	45861		Dipsalidictis krausei	species	45861	Clarkforkian		56.8	55.8	53741
1304620	occ			35531	Arfia n. sp. woutersi	species	331782	recombined as	Oxyaena woutersi	species	331782	Early Eocene		55.8	48.6	57023
1304621	occ			35531	Palaeonictis gigantea	species	173477		Palaeonictis gigantea	species	173477	Early Eocene		55.8	48.6	57023
1304622	occ			35531	n. gen. Dormaalodon n. sp. woutersi	species	331787	subjective synonym of	Palaeonictis gigantea	species	173477	Early Eocene		55.8	48.6	57023
1304623	occ			174627	Palaeonictis gigantea	species	173477		Palaeonictis gigantea	species	173477	Early Eocene		55.8	48.6	60842
1304624	occ			68437	Oxyaena sp.	genus	40961		Oxyaena	genus	40961	Ypresian		56	47.8	57023
1304625	occ	32927		38868	Oxyaena gulo	species	49535		Oxyaena gulo	species	49535	Ypresian		56	47.8	60859
1308699	occ			174738	Propterodon n. sp. pishigouensis	species	333674	recombined as	Apataelurus pishigouensis	species	333674	Middle Eocene		48.6	37.2	57392
1308700	occ			174738	Sarkastodon n. sp. henanensis	species	333675		Sarkastodon henanensis	species	333675	Middle Eocene		48.6	37.2	57392
1318041	occ			28792	Sarkastodon mongoliensis	species	347360		Sarkastodon mongoliensis	species	347360	Middle Eocene		48.6	37.2	58466
1347058	occ			127656	Sarkastodon mongoliensis	species	347360		Sarkastodon mongoliensis	species	347360	Middle Eocene		48.6	37.2	60689
1347059	occ			182487	n. gen. Sarkastodon n. sp. mongoliensis	species	347360		Sarkastodon mongoliensis	species	347360	Irdinmanhan		48.6	37.2	60689
1348030	occ			68174	Oxyaena woutersi	species	331783		Oxyaena woutersi	species	331782	Ypresian		56	47.8	60841
1348031	occ			68437	Palaeonictis gigantea	species	173477		Palaeonictis gigantea	species	173477	Ypresian		56	47.8	60841
1348032	occ			35537	Palaeonictis gigantea	species	173477		Palaeonictis gigantea	species	173477	Ypresian		56	47.8	60841
1348033	occ			144104	Palaeonictis n. sp. gigantea	species	173477		Palaeonictis gigantea	species	173477	Early Eocene		55.8	48.6	60841
1348034	occ			123459	Palaeonictis cf. gigantea	species	173477		Palaeonictis gigantea	species	173477	Early Eocene		55.8	48.6	60841
1348035	occ			182644	Oxyaena sp.	genus	40961		Oxyaena	genus	40961	Early Eocene		55.8	48.6	60942
1348160	occ			38868	Palaeonictis gigantea	species	173477		Palaeonictis gigantea	species	173477	Ypresian		56	47.8	60859
1350993	occ			77929	Oxyaena ? sp.	genus	40961		Oxyaena	genus	40961	Early Eocene		55.8	48.6	61143
1359048	occ			13299	Argillotherium n. sp. toliapicum	species	381670		Argillotherium toliapicum	species	381670	Ypresian		56	47.8	61794
1370111	occ			186935	Oxyaena forcipata	species	49534		Oxyaena forcipata	species	49534	Wasatchian		55.8	50.3	62695
1386087	occ			15134	Dipsalidictis krausei	species	45861		Dipsalidictis krausei	species	45861	Clarkforkian		56.8	55.8	63104
1386216	occ			53059	Dipsalodon churchillorum	species	45864		Dipsalodon churchillorum	species	45864	Tiffanian		61.7	56.8	63104
1386262	occ			190428	Dipsalidictis krausei	species	45861		Dipsalidictis krausei	species	45861	Tiffanian		61.7	56.8	63104
1386343	occ			190455	Dipsalidictis krausei	species	45861		Dipsalidictis krausei	species	45861	Clarkforkian		56.8	55.8	63104
1386353	occ			190456	Dipsalidictis krausei	species	45861		Dipsalidictis krausei	species	45861	Tiffanian		61.7	56.8	63104
1386388	occ			190472	Dipsalodon churchillorum	species	45864		Dipsalodon churchillorum	species	45864	Tiffanian		61.7	56.8	63104
1386411	occ			190483	Dipsalidictis krausei	species	45861		Dipsalidictis krausei	species	45861	Tiffanian		61.7	56.8	63104
1397821	occ			174239	Palaeonictis gigantea	species	173477		Palaeonictis gigantea	species	173477	Ypresian		56	47.8	65391
1581721	occ			223468	Patriofelis ferox	species	50032		Patriofelis ferox	species	47684	Bridgerian		50.3	46.2	78605
1581877	occ			223474	Patriofelis ferox	species	50032		Patriofelis ferox	species	47684	Bridgerian		50.3	46.2	78605
1581880	occ			223477	Patriofelis ferox	species	50032		Patriofelis ferox	species	47684	Bridgerian		50.3	46.2	78605
1581972	occ			223511	Patriofelis ferox	species	50032		Patriofelis ferox	species	47684	Bridgerian		50.3	46.2	78605
1581973	occ			223512	Patriofelis ferox	species	50032		Patriofelis ferox	species	47684	Bridgerian		50.3	46.2	78605

## Sheet: PBDB_Hyaenodonta
Data Provider	The Paleobiology Database
Data Source	The Paleobiology Database
Data License	Creative Commons CC-BY
License URL	http://creativecommons.org/licenses/by/4.0/
Documentation URL	http://paleobiodb.org/data1.2/occs/list_doc.html
Data URL	http://paleobiodb.org/data1.2/occs/list.csv?datainfo&rowcount&base_name=Hyaenodonta
Access Time	Tue 2022-01-04 05:04:54 GMT
Title	PBDB Data Service
Parameters:
	base_name	Hyaenodonta
	timerule	major
	taxon_status	all
Elapsed Time	0.0599
Records Found	1165
Records Returned	1165
Records:
occurrence_no	record_type	reid_no	flags	collection_no	identified_name	identified_rank	identified_no	difference	accepted_name	accepted_rank	accepted_no	early_interval	late_interval	max_ma	min_ma	reference_no
164594	occ			14814	Deltatherium fundaminis	species	45573		Deltatherium fundaminis	species	45573	Torrejonian		63.3	61.7	1697
164616	occ			14815	Deltatherium fundaminis	species	45573		Deltatherium fundaminis	species	45573	Torrejonian		63.3	61.7	3375
164634	occ			14816	Deltatherium fundaminis	species	45573		Deltatherium fundaminis	species	45573	Torrejonian		63.3	61.7	3700
164658	occ			14819	Deltatherium sp.	genus	40210		Deltatherium	genus	40210	Torrejonian		63.3	61.7	1697
164702	occ			14824	Deltatherium fundaminis	species	45573		Deltatherium fundaminis	species	45573	Torrejonian		63.3	61.7	3649
164715	occ			14825	Deltatherium fundaminis	species	45573		Deltatherium fundaminis	species	45573	Torrejonian		63.3	61.7	3649
164804	occ			14832	Deltatherium fundaminis	species	45573		Deltatherium fundaminis	species	45573	Torrejonian		63.3	61.7	3649
164945	occ			14865	Deltatherium fundaminis	species	45573		Deltatherium fundaminis	species	45573	Torrejonian		63.3	61.7	3649
164965	occ			14868	Deltatherium fundaminis	species	45573		Deltatherium fundaminis	species	45573	Torrejonian		63.3	61.7	3375
165008	occ			14873	Deltatherium fundaminis	species	45573		Deltatherium fundaminis	species	45573	Torrejonian		63.3	61.7	3657
165145	occ			14891	Deltatherium fundaminis	species	45573		Deltatherium fundaminis	species	45573	Torrejonian		63.3	61.7	3649
166992	occ			15092	cf. Prolimnocyon atavus	species	50793		Prolimnocyon atavus	species	50793	Clarkforkian		56.8	55.8	2536
167760	occ			15220	Didelphodus absarokae	species	45712		Didelphodus absarokae	species	45570	Wasatchian		55.8	50.3	2078
167781	occ			15222	Prolimnocyon atavus	species	50793		Prolimnocyon atavus	species	50793	Wasatchian		55.8	50.3	2078
167804	occ	998		15225	Prototomus cf. martis	species	51108		Prototomus martis	species	51108	Wasatchian		55.8	50.3	1735
167821	occ			15230	Didelphodus altidens	species	45713		Didelphodus altidens	species	44981	Wasatchian		55.8	50.3	2078
167822	occ			15231	Didelphodus absarokae	species	45712		Didelphodus absarokae	species	45570	Wasatchian		55.8	50.3	2078
167994	occ	1066		15278	Prototomus cf. martis	species	51108		Prototomus martis	species	51108	Wasatchian		55.8	50.3	1735
167998	occ			15279	Tritemnodon cf. strenuus	species	52516		Tritemnodon strenuus	species	51113	Wasatchian		55.8	50.3	2078
168025	occ	1077		15290	Prototomus cf. martis	species	51108		Prototomus martis	species	51108	Wasatchian		55.8	50.3	1735
168072	occ			15309	Tritemnodon cf. strenuus	species	52516		Tritemnodon strenuus	species	51113	Wasatchian		55.8	50.3	2078
168152	occ	1113		15338	Prolimnocyon cf. atavus	species	50793		Prolimnocyon atavus	species	50793	Wasatchian		55.8	50.3	1735
168201	occ			15350	Prolimnocyon atavus	species	50793		Prolimnocyon atavus	species	50793	Wasatchian		55.8	50.3	2078
168298	occ	1175		15372	Prolimnocyon cf. atavus	species	50793		Prolimnocyon atavus	species	50793	Wasatchian		55.8	50.3	1735
168333	occ	1190		15377	Prototomus cf. martis	species	51108		Prototomus martis	species	51108	Wasatchian		55.8	50.3	1735
168342	occ	1196		15379	Prolimnocyon cf. atavus	species	50793		Prolimnocyon atavus	species	50793	Wasatchian		55.8	50.3	1735
168380	occ	1210		15388	Prolimnocyon cf. atavus	species	50793		Prolimnocyon atavus	species	50793	Wasatchian		55.8	50.3	1735
168381	occ	1211		15388	Prototomus cf. martis	species	51108		Prototomus martis	species	51108	Wasatchian		55.8	50.3	1735
168447	occ			15413	Didelphodus altidens	species	45713		Didelphodus altidens	species	44981	Wasatchian		55.8	50.3	2078
168547	occ			15439	Hyaenodontidae ? indet.	family	40903		Hyaenodontidae	family	40903	Wasatchian		55.8	50.3	1556
168668	occ			15451	Didelphodus sp.	genus	40236		Didelphodus	genus	40236	Lysitean	Lostcabinian	55.8	50.3	3018
168692	occ			15452	Prototomus n. sp. viverrinus	species	51114	recombined as	Sinopa viverrinus	species	51114	Wasatchian		55.8	50.3	3155
168704	occ			15454	Gazinocyon vulpeculus	species	46586		Gazinocyon vulpeculus	species	51605	Wasatchian		55.8	50.3	2786
168723	occ	1317		15455	Prototomus cf. secundarius	species	51112		Prototomus secundarius	species	51112	Wasatchian		55.8	50.3	6294
168773	occ			15458	Acarictis ryani	species	43697		Acarictis ryani	species	43697	Wasatchian		55.8	50.3	7530
168774	occ			15458	cf. Arfia junnei	species	44313		Arfia junnei	species	44313	Wasatchian		55.8	50.3	7530
168811	occ	1343		15468	Prototomus cf. martis	species	51108		Prototomus martis	species	51108	Wasatchian		55.8	50.3	1735
168812	occ			15468	cf. Prolimnocyon atavus	species	50793		Prolimnocyon atavus	species	50793	Wasatchian		55.8	50.3	1333
168894	occ	1382		15480	Prototomus deimos	species	51105		Prototomus deimos	species	51105	Wasatchian		55.8	50.3	2785
168895	occ			15480	Prototomus martis	species	51108		Prototomus martis	species	51108	Wasatchian		55.8	50.3	2785
168896	occ			15480	Prolimnocyon haematus	species	50797		Prolimnocyon haematus	species	50797	Wasatchian		55.8	50.3	2785
168921	occ			15485	Didelphodus absarokae	species	45712		Didelphodus absarokae	species	45570	Wasatchian		55.8	50.3	2528
168922	occ	1395		15485	Didelphodus altidens	species	45713		Didelphodus altidens	species	44981	Wasatchian		55.8	50.3	6294
168946	occ			15485	Arfia opisthotoma	species	44314		Arfia opisthotoma	species	51597	Wasatchian		55.8	50.3	2785
168947	occ			15485	Arfia shoshoniensis	species	44315		Arfia shoshoniensis	species	51601	Wasatchian		55.8	50.3	2785
168948	occ			15485	Prototomus deimos	species	51105		Prototomus deimos	species	51105	Wasatchian		55.8	50.3	2785
168949	occ	1409		15485	Prototomus phobos	species	51110		Prototomus phobos	species	51110	Wasatchian		55.8	50.3	2785
168950	occ			15485	Prototomus martis	species	51108		Prototomus martis	species	51108	Wasatchian		55.8	50.3	2785
168951	occ			15485	Prolimnocyon haematus	species	50797		Prolimnocyon haematus	species	50797	Wasatchian		55.8	50.3	2785
168997	occ			15491	Didelphodus absarokae	species	45712		Didelphodus absarokae	species	45570	Wasatchian		55.8	50.3	1112
169023	occ	1437		15491	Arfia zele	species	44316		Arfia zele	species	44316	Wasatchian		55.8	50.3	6294
169024	occ			15491	Prototomus sp.	genus	40937		Prototomus	genus	40937	Wasatchian		55.8	50.3	1666
169025	occ	1438		15491	Prototomus sp.	genus	40937		Prototomus	genus	40937	Wasatchian		55.8	50.3	6294
169049	occ			15493	Didelphodus absarokae	species	45712		Didelphodus absarokae	species	45570	Wasatchian		55.8	50.3	2953
169086	occ	1463		15493	Arfia zele	species	44316		Arfia zele	species	44316	Wasatchian		55.8	50.3	1666
169087	occ			15493	Prototomus sp.	genus	40937		Prototomus	genus	40937	Wasatchian		55.8	50.3	1666
169088	occ	1464		15493	Prolimnocyon haematus	species	50797		Prolimnocyon haematus	species	50797	Wasatchian		55.8	50.3	1666
169096	occ			15495	Prototomus sp.	genus	40937		Prototomus	genus	40937	Wasatchian		55.8	50.3	3021
169125	occ			15503	Prototomus sp.	genus	40937		Prototomus	genus	40937	Wasatchian		55.8	50.3	3021
169136	occ			15504	Didelphodus absarokae	species	45712		Didelphodus absarokae	species	45570	Wasatchian		55.8	50.3	2953
169162	occ	1483		15504	Arfia zele	species	44316		Arfia zele	species	44316	Wasatchian		55.8	50.3	1666
169163	occ			15504	Prototomus sp.	genus	40937		Prototomus	genus	40937	Wasatchian		55.8	50.3	2953
169170	occ			15505	Prototomus sp.	genus	40937		Prototomus	genus	40937	Wasatchian		55.8	50.3	3021
169184	occ	1488		15505	Arfia sp.	genus	40909		Arfia	genus	40909	Wasatchian		55.8	50.3	6294
169194	occ			15507	Didelphodus absarokae	species	45712		Didelphodus absarokae	species	45570	Wasatchian		55.8	50.3	3021
169198	occ			15507	Prototomus sp.	genus	40937		Prototomus	genus	40937	Wasatchian		55.8	50.3	3021
169220	occ	1496		15507	Arfia sp.	genus	40909		Arfia	genus	40909	Wasatchian		55.8	50.3	6294
169232	occ			15507	Prolimnocyon atavus	species	50793		Prolimnocyon atavus	species	50793	Wasatchian		55.8	50.3	3021
169252	occ			15510	Didelphodus absarokae	species	45712		Didelphodus absarokae	species	45570	Wasatchian		55.8	50.3	3021
169258	occ			15510	Prototomus sp.	genus	40937		Prototomus	genus	40937	Wasatchian		55.8	50.3	3021
169297	occ	1510		15510	Arfia shoshoniensis	species	44315		Arfia shoshoniensis	species	51601	Wasatchian		55.8	50.3	1666
169309	occ			15510	Prolimnocyon atavus	species	50793		Prolimnocyon atavus	species	50793	Wasatchian		55.8	50.3	3021
169319	occ			15511	Tritemnodon sp.	genus	40948		Tritemnodon	genus	40948	Wasatchian		55.8	50.3	3021
169328	occ			15512	Prototomus sp.	genus	40937		Prototomus	genus	40937	Wasatchian		55.8	50.3	3021
169343	occ	1522		15512	Arfia shoshoniensis	species	44315		Arfia shoshoniensis	species	51601	Wasatchian		55.8	50.3	1666
169357	occ			15513	Prototomus sp.	genus	40937		Prototomus	genus	40937	Wasatchian		55.8	50.3	3021
169366	occ	1528		15513	Arfia shoshoniensis	species	44315		Arfia shoshoniensis	species	51601	Wasatchian		55.8	50.3	1666
169386	occ	1533		15514	Arfia sp.	genus	40909		Arfia	genus	40909	Wasatchian		55.8	50.3	6294
169387	occ			15514	Tritemnodon sp.	genus	40948		Tritemnodon	genus	40948	Wasatchian		55.8	50.3	3021
169420	occ	1547		15515	Arfia zele	species	44316		Arfia zele	species	44316	Wasatchian		55.8	50.3	1666
169421	occ	1548		15515	Prototomus sp.	genus	40937		Prototomus	genus	40937	Wasatchian		55.8	50.3	1666
169422	occ	1549		15515	Prototomus sp.	genus	40937		Prototomus	genus	40937	Wasatchian		55.8	50.3	1666
169429	occ			15516	Prototomus sp.	genus	40937		Prototomus	genus	40937	Wasatchian		55.8	50.3	3021
169451	occ	1559		15516	Arfia sp.	genus	40909		Arfia	genus	40909	Wasatchian		55.8	50.3	6294
169452	occ			15516	Tritemnodon sp.	genus	40948		Tritemnodon	genus	40948	Wasatchian		55.8	50.3	3021
169461	occ			15516	Prolimnocyon atavus	species	50793		Prolimnocyon atavus	species	50793	Wasatchian		55.8	50.3	3021
169480	occ			15518	Prototomus sp.	genus	40937		Prototomus	genus	40937	Wasatchian		55.8	50.3	3021
169494	occ	1568		15518	Arfia sp.	genus	40909		Arfia	genus	40909	Wasatchian		55.8	50.3	6294
169509	occ			15519	Prolimnocyon atavus	species	50793		Prolimnocyon atavus	species	50793	Wasatchian		55.8	50.3	3021
169513	occ			15520	Prototomus sp.	genus	40937		Prototomus	genus	40937	Wasatchian		55.8	50.3	3021
169523	occ	1575		15520	Tritemnodon strenuus	species	52516		Tritemnodon strenuus	species	51113	Wasatchian		55.8	50.3	6294
169532	occ	1579		15520	Arfia sp.	genus	40909		Arfia	genus	40909	Wasatchian		55.8	50.3	6294
169533	occ			15520	Tritemnodon sp.	genus	40948		Tritemnodon	genus	40948	Wasatchian		55.8	50.3	3021
169544	occ			15520	Prolimnocyon atavus	species	50793		Prolimnocyon atavus	species	50793	Wasatchian		55.8	50.3	3021
169546	occ			15521	Prototomus sp.	genus	40937		Prototomus	genus	40937	Wasatchian		55.8	50.3	3021
169551	occ			15522	Didelphodus absarokae	species	45712		Didelphodus absarokae	species	45570	Wasatchian		55.8	50.3	3021
169554	occ			15522	Prototomus sp.	genus	40937		Prototomus	genus	40937	Wasatchian		55.8	50.3	3021
169563	occ	1587		15522	Tritemnodon strenuus	species	52516		Tritemnodon strenuus	species	51113	Wasatchian		55.8	50.3	6294
169573	occ			15522	Tritemnodon sp.	genus	40948		Tritemnodon	genus	40948	Wasatchian		55.8	50.3	3021
169588	occ			15523	Prototomus sp.	genus	40937		Prototomus	genus	40937	Wasatchian		55.8	50.3	3021
169602	occ	1598		15523	Arfia sp.	genus	40909		Arfia	genus	40909	Wasatchian		55.8	50.3	6294
169614	occ			15524	Prototomus sp.	genus	40937		Prototomus	genus	40937	Wasatchian		55.8	50.3	3021
169622	occ			15524	Tritemnodon strenua	species	40948	species not entered	Tritemnodon	genus	40948	Wasatchian		55.8	50.3	3021
169632	occ	1609		15524	Arfia sp.	genus	40909		Arfia	genus	40909	Wasatchian		55.8	50.3	6294
169639	occ			15524	Prolimnocyon atavus	species	50793		Prolimnocyon atavus	species	50793	Wasatchian		55.8	50.3	3021
169656	occ			15531	Didelphodus absarokae	species	45712		Didelphodus absarokae	species	45570	Wasatchian		55.8	50.3	3021
169661	occ			15531	Prototomus sp.	genus	40937		Prototomus	genus	40937	Wasatchian		55.8	50.3	3021
169669	occ	1619		15531	Tritemnodon strenuus	species	52516		Tritemnodon strenuus	species	51113	Wasatchian		55.8	50.3	6294
169679	occ	1622		15531	Arfia sp.	genus	40909		Arfia	genus	40909	Wasatchian		55.8	50.3	6294
169680	occ			15531	Tritemnodon sp.	genus	40948		Tritemnodon	genus	40948	Wasatchian		55.8	50.3	3021
169691	occ			15531	Prolimnocyon atavus	species	50793		Prolimnocyon atavus	species	50793	Wasatchian		55.8	50.3	3021
169696	occ			15532	Prototomus sp.	genus	40937		Prototomus	genus	40937	Wasatchian		55.8	50.3	3021
169701	occ	1630		15532	Tritemnodon strenuus	species	52516		Tritemnodon strenuus	species	51113	Wasatchian		55.8	50.3	6294
169712	occ			15532	Tritemnodon sp.	genus	40948		Tritemnodon	genus	40948	Wasatchian		55.8	50.3	3021
169721	occ			15532	Prolimnocyon atavus	species	50793		Prolimnocyon atavus	species	50793	Wasatchian		55.8	50.3	3021
169727	occ			15534	Didelphodus absarokae	species	45712		Didelphodus absarokae	species	45570	Wasatchian		55.8	50.3	3021
169730	occ			15534	Prototomus viverrinus	species	51114	recombined as	Sinopa viverrinus	species	51114	Wasatchian		55.8	50.3	1666
169731	occ			15534	Prototomus robustus	species	51111		Prototomus robustus	species	50800	Wasatchian		55.8	50.3	1666
169732	occ			15534	Prolimnocyon atavus	species	50793		Prolimnocyon atavus	species	50793	Wasatchian		55.8	50.3	1666
169738	occ	1640		15534	Tritemnodon strenuus	species	52516		Tritemnodon strenuus	species	51113	Wasatchian		55.8	50.3	6294
169754	occ			15536	Prototomus sp.	genus	40937		Prototomus	genus	40937	Wasatchian		55.8	50.3	3021
169757	occ	1650		15536	Tritemnodon strenuus	species	52516		Tritemnodon strenuus	species	51113	Wasatchian		55.8	50.3	6294
169773	occ			15538	Prototomus sp.	genus	40937		Prototomus	genus	40937	Wasatchian		55.8	50.3	3021
169779	occ	1657		15538	Tritemnodon strenuus	species	52516		Tritemnodon strenuus	species	51113	Wasatchian		55.8	50.3	6294
169846	occ			15542	Prolimnocyon atavus	species	50793		Prolimnocyon atavus	species	50793	Wasatchian		55.8	50.3	3021
169851	occ			15543	Prototomus robustus	species	51111		Prototomus robustus	species	50800	Wasatchian		55.8	50.3	1666
169883	occ			15544	Prolimnocyon atavus	species	50793		Prolimnocyon atavus	species	50793	Wasatchian		55.8	50.3	3021
169891	occ			15546	Didelphodus absarokae	species	45712		Didelphodus absarokae	species	45570	Wasatchian		55.8	50.3	3021
169915	occ			15548	Didelphodus absarokae	species	45712		Didelphodus absarokae	species	45570	Wasatchian		55.8	50.3	3021
169920	occ			15548	Prototomus secundarius	species	51112		Prototomus secundarius	species	51112	Wasatchian		55.8	50.3	1666
169932	occ	1695		15548	Tritemnodon strenuus	species	52516		Tritemnodon strenuus	species	51113	Wasatchian		55.8	50.3	6294
169954	occ			15548	Prolimnocyon atavus	species	50793		Prolimnocyon atavus	species	50793	Wasatchian		55.8	50.3	3021
169970	occ			15550	Prototomus sp.	genus	40937		Prototomus	genus	40937	Wasatchian		55.8	50.3	3021
169986	occ			15551	Prototomus sp.	genus	40937		Prototomus	genus	40937	Wasatchian		55.8	50.3	3021
169995	occ			15551	Tritemnodon strenua	species	40948	species not entered	Tritemnodon	genus	40948	Wasatchian		55.8	50.3	3021
170020	occ			15552	Didelphodus absarokae	species	45712		Didelphodus absarokae	species	45570	Wasatchian		55.8	50.3	6214
170021	occ	1719		15552	Tritemnodon cf. strenuus	species	52516		Tritemnodon strenuus	species	51113	Wasatchian		55.8	50.3	6294
170022	occ			15552	Prototomus sp.	genus	40937		Prototomus	genus	40937	Wasatchian		55.8	50.3	6214
170023	occ			15552	Prolimnocyon sp.	genus	40952		Prolimnocyon	genus	40952	Wasatchian		55.8	50.3	6214
170055	occ			15553	Didelphodus absarokae	species	45712		Didelphodus absarokae	species	45570	Wasatchian		55.8	50.3	3021
170059	occ			15553	Prototomus sp.	genus	40937		Prototomus	genus	40937	Wasatchian		55.8	50.3	3021
170092	occ			15554	Didelphodus absarokae	species	45712		Didelphodus absarokae	species	45570	Wasatchian		55.8	50.3	3021
170097	occ			15554	Prototomus sp.	genus	40937		Prototomus	genus	40937	Wasatchian		55.8	50.3	3021
170105	occ			15554	Tritemnodon strenua	species	40948	species not entered	Tritemnodon	genus	40948	Wasatchian		55.8	50.3	3021
170134	occ			15555	Prototomus sp.	genus	40937		Prototomus	genus	40937	Wasatchian		55.8	50.3	3021
170167	occ			15556	Prototomus sp.	genus	40937		Prototomus	genus	40937	Wasatchian		55.8	50.3	3021
170173	occ	1753		15556	Tritemnodon strenuus	species	52516		Tritemnodon strenuus	species	51113	Wasatchian		55.8	50.3	6294
170199	occ			15557	Prototomus sp.	genus	40937		Prototomus	genus	40937	Wasatchian		55.8	50.3	3021
170231	occ			15558	Didelphodus absarokae	species	45712		Didelphodus absarokae	species	45570	Wasatchian		55.8	50.3	3021
170237	occ			15558	Prototomus sp.	genus	40937		Prototomus	genus	40937	Wasatchian		55.8	50.3	3021
170245	occ	1771		15558	Tritemnodon strenuus	species	52516		Tritemnodon strenuus	species	51113	Wasatchian		55.8	50.3	6294
170270	occ			15559	Didelphodus sp.	genus	40236		Didelphodus	genus	40236	Wasatchian		55.8	50.3	6214
170271	occ			15559	cf. Tritemnodon sp.	genus	40948		Tritemnodon	genus	40948	Wasatchian		55.8	50.3	6214
170272	occ			15559	Prototomus sp.	genus	40937		Prototomus	genus	40937	Wasatchian		55.8	50.3	6214
170273	occ			15559	Prolimnocyon sp.	genus	40952		Prolimnocyon	genus	40952	Wasatchian		55.8	50.3	6214
170305	occ			15560	Didelphodus absarokae	species	45712		Didelphodus absarokae	species	45570	Wasatchian		55.8	50.3	3021
170309	occ			15560	Prototomus sp.	genus	40937		Prototomus	genus	40937	Wasatchian		55.8	50.3	3021
170312	occ	1785		15560	Tritemnodon strenuus	species	52516		Tritemnodon strenuus	species	51113	Wasatchian		55.8	50.3	6294
170350	occ			15563	Prolimnocyon antiquus	species	50792		Prolimnocyon antiquus	species	50792	Wasatchian		55.8	50.3	3021
170393	occ			15566	Prototomus sp.	genus	40937		Prototomus	genus	40937	Wasatchian		55.8	50.3	3021
170429	occ			15567	Prolimnocyon antiquus	species	50792		Prolimnocyon antiquus	species	50792	Wasatchian		55.8	50.3	3021
170450	occ			15573	Didelphodus absarokae	species	45712		Didelphodus absarokae	species	45570	Wasatchian		55.8	50.3	6214
170451	occ			15573	Tritemnodon sp.	genus	40948		Tritemnodon	genus	40948	Wasatchian		55.8	50.3	6214
170452	occ			15573	Prototomus sp.	genus	40937		Prototomus	genus	40937	Wasatchian		55.8	50.3	6214
170453	occ			15573	Prolimnocyon sp.	genus	40952		Prolimnocyon	genus	40952	Wasatchian		55.8	50.3	6214
170485	occ			15575	Didelphodus absarokae	species	45712		Didelphodus absarokae	species	45570	Wasatchian		55.8	50.3	6214
170486	occ			15575	Tritemnodon sp.	genus	40948		Tritemnodon	genus	40948	Wasatchian		55.8	50.3	6214
170487	occ			15575	Prototomus mordax	species	40937	species not entered	Prototomus	genus	40937	Wasatchian		55.8	50.3	6214
170511	occ			15576	Didelphodus sp.	genus	40236		Didelphodus	genus	40236	Wasatchian		55.8	50.3	6214
170512	occ	1824		15576	Tritemnodon cf. strenuus	species	52516		Tritemnodon strenuus	species	51113	Wasatchian		55.8	50.3	6294
170513	occ			15576	Prototomus vulpecula	species	51115	recombined as	Gazinocyon vulpeculus	species	51605	Wasatchian		55.8	50.3	6214
170514	occ			15576	Prolimnocyon sp.	genus	40952		Prolimnocyon	genus	40952	Wasatchian		55.8	50.3	6214
170552	occ			15577	Tritemnodon sp.	genus	40948		Tritemnodon	genus	40948	Wasatchian		55.8	50.3	6214
170553	occ			15577	Prototomus sp.	genus	40937		Prototomus	genus	40937	Wasatchian		55.8	50.3	6214
170554	occ			15577	Prolimnocyon atavus	species	50793		Prolimnocyon atavus	species	50793	Wasatchian		55.8	50.3	6214
170583	occ			15578	Didelphodus absarokae	species	45712		Didelphodus absarokae	species	45570	Wasatchian		55.8	50.3	6214
170584	occ	1837		15578	Tritemnodon cf. strenuus	species	52516		Tritemnodon strenuus	species	51113	Wasatchian		55.8	50.3	6294
170585	occ			15578	cf. Prototomus sp.	genus	40937		Prototomus	genus	40937	Wasatchian		55.8	50.3	6214
170617	occ			15580	Didelphodus sp.	genus	40236		Didelphodus	genus	40236	Wasatchian		55.8	50.3	6214
170635	occ			15583	Prolimnocyon sp.	genus	40952		Prolimnocyon	genus	40952	Wasatchian		55.8	50.3	1345
170651	occ			15587	Arfia zele	species	44316		Arfia zele	species	44316	Early Eocene		55.8	48.6	1666
170652	occ			15587	Prototomus deimos	species	51105		Prototomus deimos	species	51105	Early Eocene		55.8	48.6	1666
170653	occ			15587	Prototomus phobos	species	51110		Prototomus phobos	species	51110	Early Eocene		55.8	48.6	1666
170654	occ			15588	Arfia shoshoniensis	species	44315		Arfia shoshoniensis	species	51601	Early Eocene		55.8	48.6	1666
170655	occ			15588	Prototomus martis	species	51108		Prototomus martis	species	51108	Early Eocene		55.8	48.6	1666
170660	occ			15589	Arfia shoshoniensis	species	44315		Arfia shoshoniensis	species	51601	Early Eocene		55.8	48.6	1666
170661	occ			15589	Prototomus phobos	species	51110		Prototomus phobos	species	51110	Early Eocene		55.8	48.6	1666
170662	occ			15590	Arfia zele	species	44316		Arfia zele	species	44316	Early Eocene		55.8	48.6	1666
170663	occ			15590	Prototomus phobos	species	51110		Prototomus phobos	species	51110	Early Eocene		55.8	48.6	1666
170668	occ			15592	Arfia shoshoniensis	species	44315		Arfia shoshoniensis	species	51601	Early Eocene		55.8	48.6	1666
170669	occ			15593	Arfia opisthotoma	species	44314		Arfia opisthotoma	species	51597	Early Eocene		55.8	48.6	1666
170671	occ			15594	Arfia shoshoniensis	species	44315		Arfia shoshoniensis	species	51601	Early Eocene		55.8	48.6	1666
170672	occ			15594	Prototomus n. sp. martis	species	51108		Prototomus martis	species	51108	Early Eocene		55.8	48.6	1666
170673	occ			15594	Prolimnocyon atavus	species	50793		Prolimnocyon atavus	species	50793	Early Eocene		55.8	48.6	1666
170691	occ	1855		15597	Prototomus cf. secundarius	species	51112		Prototomus secundarius	species	51112	Wasatchian		55.8	50.3	6294
170732	occ			15620	Prototomus secundarius	species	51112		Prototomus secundarius	species	51112	Wasatchian		55.8	50.3	1666
170733	occ			15620	Tritemnodon strenuus	species	52516		Tritemnodon strenuus	species	51113	Wasatchian		55.8	50.3	1666
170735	occ			15622	Prototomus secundarius	species	51112		Prototomus secundarius	species	51112	Wasatchian		55.8	50.3	1666
170736	occ			15622	Prolimnocyon atavus	species	50793		Prolimnocyon atavus	species	50793	Wasatchian		55.8	50.3	1666
170737	occ			15623	Prototomus martis	species	51108		Prototomus martis	species	51108	Wasatchian		55.8	50.3	1666
170855	occ	1898		15660	Didelphodus altidens	species	45713		Didelphodus altidens	species	44981	Wasatchian		55.8	50.3	6294
170905	occ	1920		15662	Prolimnocyon antiquus	species	50792		Prolimnocyon antiquus	species	50792	Wasatchian		55.8	50.3	6294
170907	occ	1922		15662	Gazinocyon cf. vulpeculus	species	46586		Gazinocyon vulpeculus	species	51605	Wasatchian		55.8	50.3	6294
170908	occ	1923		15662	Tritemnodon cf. strenuus	species	52516		Tritemnodon strenuus	species	51113	Wasatchian		55.8	50.3	6294
170931	occ	1931		15663	Hyaenodontidae indet.	family	40903		Hyaenodontidae	family	40903	Wasatchian		55.8	50.3	6294
170983	occ			15669	Hyaenodontidae indet.	family	40903		Hyaenodontidae	family	40903	Wasatchian		55.8	50.3	3806
170990	occ			15671	Prolimnocyon sp.	genus	40952		Prolimnocyon	genus	40952	Wasatchian		55.8	50.3	2671
171003	occ			15672	Prototomus phobos	species	51110		Prototomus phobos	species	51110	Wasatchian		55.8	50.3	2785
171043	occ			15680	Prototomus secundarius	species	51112		Prototomus secundarius	species	51112	Early Eocene		55.8	48.6	1666
171046	occ			15681	Prototomus secundarius	species	51112		Prototomus secundarius	species	51112	Early Eocene		55.8	48.6	1666
171048	occ			15682	Prototomus robustus	species	51111		Prototomus robustus	species	50800	Early Eocene		55.8	48.6	1666
171052	occ			15683	Arfia shoshoniensis	species	44315		Arfia shoshoniensis	species	51601	Early Eocene		55.8	48.6	1666
171053	occ			15683	Prototomus martis	species	51108		Prototomus martis	species	51108	Early Eocene		55.8	48.6	1666
171057	occ			15684	Prolimnocyon atavus	species	50793		Prolimnocyon atavus	species	50793	Early Eocene		55.8	48.6	1666
171062	occ			15686	Prototomus secundarius	species	51112		Prototomus secundarius	species	51112	Early Eocene		55.8	48.6	1666
171063	occ			15686	Prolimnocyon atavus	species	50793		Prolimnocyon atavus	species	50793	Early Eocene		55.8	48.6	1666
171069	occ			15689	Prototomus secundarius	species	51112		Prototomus secundarius	species	51112	Early Eocene		55.8	48.6	1666
171074	occ			15691	Tritemnodon strenuus	species	52516		Tritemnodon strenuus	species	51113	Early Eocene		55.8	48.6	1666
171081	occ			15694	Prototomus phobos	species	51110		Prototomus phobos	species	51110	Wasatchian		55.8	50.3	1666
171087	occ			15695	Prototomus martis	species	51108		Prototomus martis	species	51108	Early Eocene		55.8	48.6	1666
171091	occ			15696	Prototomus robustus	species	51111		Prototomus robustus	species	50800	Early Eocene		55.8	48.6	1666
171097	occ			15698	Prototomus martis	species	51108		Prototomus martis	species	51108	Early Eocene		55.8	48.6	1666
171101	occ			15700	Tritemnodon strenuus	species	52516		Tritemnodon strenuus	species	51113	Early Eocene		55.8	48.6	1666
171113	occ			15703	Tritemnodon strenuus	species	52516		Tritemnodon strenuus	species	51113	Early Eocene		55.8	48.6	1666
171115	occ			15704	Prototomus robustus	species	51111		Prototomus robustus	species	50800	Early Eocene		55.8	48.6	1666
171117	occ			15705	Prolimnocyon atavus	species	50793		Prolimnocyon atavus	species	50793	Early Eocene		55.8	48.6	1666
171121	occ			15706	Prototomus secundarius	species	51112		Prototomus secundarius	species	51112	Early Eocene		55.8	48.6	1666
171122	occ			15706	Prototomus robustus	species	51111		Prototomus robustus	species	50800	Early Eocene		55.8	48.6	1666
171140	occ			15710	Prolimnocyon cf. antiquus	species	50792		Prolimnocyon antiquus	species	50792	Wasatchian		55.8	50.3	1616
171141	occ	1959		15710	Gazinocyon cf. vulpeculus	species	46586		Gazinocyon vulpeculus	species	51605	Wasatchian		55.8	50.3	6294
171213	occ			15719	Prototomus sp.	genus	40937		Prototomus	genus	40937	Wasatchian		55.8	50.3	1050
171240	occ	1996		15723	cf. Prototomus sp.	genus	40937		Prototomus	genus	40937	Wasatchian		55.8	50.3	6294
171259	occ			15725	Didelphodus absarokae	species	45712		Didelphodus absarokae	species	45570	Wasatchian		55.8	50.3	2528
171271	occ			15725	Prototomus secundarius	species	51112		Prototomus secundarius	species	51112	Wasatchian		55.8	50.3	2785
171285	occ			15726	Arfia shoshoniensis	species	44315		Arfia shoshoniensis	species	51601	Wasatchian		55.8	50.3	1666
171286	occ			15726	Prototomus phobos	species	51110		Prototomus phobos	species	51110	Wasatchian		55.8	50.3	1666
171296	occ			15727	Arfia shoshoniensis	species	44315		Arfia shoshoniensis	species	51601	Wasatchian		55.8	50.3	1666
171297	occ			15727	Prototomus phobos	species	51110		Prototomus phobos	species	51110	Wasatchian		55.8	50.3	1666
171298	occ			15727	Prototomus martis	species	51108		Prototomus martis	species	51108	Wasatchian		55.8	50.3	1666
171299	occ			15727	Galecyon mordax	species	46576		Galecyon mordax	species	51595	Wasatchian		55.8	50.3	1666
171300	occ			15727	Prolimnocyon haematus	species	50797		Prolimnocyon haematus	species	50797	Wasatchian		55.8	50.3	1666
171347	occ			15729	Arfia zele	species	44316		Arfia zele	species	44316	Wasatchian		55.8	50.3	1666
171348	occ			15729	Prototomus deimos	species	51105		Prototomus deimos	species	51105	Wasatchian		55.8	50.3	1666
171354	occ			15730	Arfia shoshoniensis	species	44315		Arfia shoshoniensis	species	51601	Wasatchian		55.8	50.3	1666
171359	occ			15731	Arfia zele	species	44316		Arfia zele	species	44316	Wasatchian		55.8	50.3	1666
171377	occ			15733	Arfia shoshoniensis	species	44315		Arfia shoshoniensis	species	51601	Wasatchian		55.8	50.3	1666
171378	occ			15733	Prototomus martis	species	51108		Prototomus martis	species	51108	Wasatchian		55.8	50.3	1666
171379	occ			15733	Prolimnocyon haematus	species	50797		Prolimnocyon haematus	species	50797	Wasatchian		55.8	50.3	1666
171385	occ			15734	Galecyon mordax	species	46576		Galecyon mordax	species	51595	Wasatchian		55.8	50.3	1666
171390	occ			15735	Prototomus phobos	species	51110		Prototomus phobos	species	51110	Wasatchian		55.8	50.3	1666
171395	occ			15736	Prototomus phobos	species	51110		Prototomus phobos	species	51110	Wasatchian		55.8	50.3	1666
171396	occ			15736	Prolimnocyon haematus	species	50797		Prolimnocyon haematus	species	50797	Wasatchian		55.8	50.3	1666
171407	occ			15738	Arfia zele	species	44316		Arfia zele	species	44316	Wasatchian		55.8	50.3	1666
171408	occ			15738	Prototomus phobos	species	51110		Prototomus phobos	species	51110	Wasatchian		55.8	50.3	1666
171421	occ			15741	Arfia opisthotoma	species	44314		Arfia opisthotoma	species	51597	Wasatchian		55.8	50.3	1666
171434	occ			15743	Arfia opisthotoma	species	44314		Arfia opisthotoma	species	51597	Wasatchian		55.8	50.3	1666
171442	occ			15744	Arfia opisthotoma	species	44314		Arfia opisthotoma	species	51597	Wasatchian		55.8	50.3	1666
171447	occ			15745	Arfia opisthotoma	species	44314		Arfia opisthotoma	species	51597	Wasatchian		55.8	50.3	1666
171452	occ			15746	Prototomus phobos	species	51110		Prototomus phobos	species	51110	Wasatchian		55.8	50.3	1666
171459	occ			15747	Acarictis ryani	species	43697		Acarictis ryani	species	43697	Wasatchian		55.8	50.3	1666
171466	occ			15749	Arfia n. sp. zele	species	44316		Arfia zele	species	44316	Wasatchian		55.8	50.3	1666
171475	occ			15750	Galecyon mordax	species	46576		Galecyon mordax	species	51595	Wasatchian		55.8	50.3	1666
171481	occ			15752	Prototomus phobos	species	51110		Prototomus phobos	species	51110	Wasatchian		55.8	50.3	1666
171484	occ			15753	Prototomus deimos	species	51105		Prototomus deimos	species	51105	Wasatchian		55.8	50.3	1666
171488	occ			15754	Acarictis ryani	species	43697		Acarictis ryani	species	43697	Wasatchian		55.8	50.3	1666
171489	occ			15754	Arfia shoshoniensis	species	44315		Arfia shoshoniensis	species	51601	Wasatchian		55.8	50.3	1666
171490	occ			15754	Prototomus martis	species	51108		Prototomus martis	species	51108	Wasatchian		55.8	50.3	1666
171503	occ			15755	Arfia shoshoniensis	species	44315		Arfia shoshoniensis	species	51601	Wasatchian		55.8	50.3	1666
171504	occ			15755	Prototomus martis	species	51108		Prototomus martis	species	51108	Wasatchian		55.8	50.3	1666
171511	occ			15756	Didelphodus absarokae	species	45712		Didelphodus absarokae	species	45570	Wasatchian		55.8	50.3	2953
171537	occ			15756	Arfia shoshoniensis	species	44315		Arfia shoshoniensis	species	51601	Wasatchian		55.8	50.3	1666
171538	occ			15756	Prototomus martis	species	51108		Prototomus martis	species	51108	Wasatchian		55.8	50.3	1666
171539	occ			15756	Prolimnocyon n. sp. haematus	species	50797		Prolimnocyon haematus	species	50797	Wasatchian		55.8	50.3	1666
171541	occ			15757	Arfia opisthotoma	species	44314		Arfia opisthotoma	species	51597	Wasatchian		55.8	50.3	1666
171548	occ			15758	Arfia opisthotoma	species	44314		Arfia opisthotoma	species	51597	Wasatchian		55.8	50.3	1666
171549	occ			15758	Prototomus phobos	species	51110		Prototomus phobos	species	51110	Wasatchian		55.8	50.3	1666
171570	occ			15759	Acarictis ryani	species	43697		Acarictis ryani	species	43697	Wasatchian		55.8	50.3	1657
171571	occ			15759	Prototomus deimos	species	51105		Prototomus deimos	species	51105	Wasatchian		55.8	50.3	1657
171572	occ			15759	Arfia junnei	species	44313		Arfia junnei	species	44313	Wasatchian		55.8	50.3	1657
171573	occ			15759	Prolimnocyon eerius	species	50795		Prolimnocyon eerius	species	50795	Wasatchian		55.8	50.3	1657
171596	occ			15760	Arfia junnei	species	44313		Arfia junnei	species	44313	Wasatchian		55.8	50.3	1657
171602	occ			15761	Arfia junnei	species	44313		Arfia junnei	species	44313	Wasatchian		55.8	50.3	1657
171612	occ			15762	Arfia shoshoniensis	species	44315		Arfia shoshoniensis	species	51601	Wasatchian		55.8	50.3	1666
171613	occ			15762	Prototomus deimos	species	51105		Prototomus deimos	species	51105	Wasatchian		55.8	50.3	1666
171614	occ			15762	Prototomus martis	species	51108		Prototomus martis	species	51108	Wasatchian		55.8	50.3	1666
171615	occ			15762	Prolimnocyon haematus	species	50797		Prolimnocyon haematus	species	50797	Wasatchian		55.8	50.3	1666
171622	occ			15763	Prototomus martis	species	51108		Prototomus martis	species	51108	Wasatchian		55.8	50.3	1666
171626	occ			15764	Arfia shoshoniensis	species	44315		Arfia shoshoniensis	species	51601	Wasatchian		55.8	50.3	1666
171627	occ			15764	Prototomus martis	species	51108		Prototomus martis	species	51108	Wasatchian		55.8	50.3	1666
171632	occ			15765	Arfia shoshoniensis	species	44315		Arfia shoshoniensis	species	51601	Wasatchian		55.8	50.3	1666
171633	occ			15765	Prolimnocyon haematus	species	50797		Prolimnocyon haematus	species	50797	Wasatchian		55.8	50.3	1666
171641	occ			15767	Prototomus robustus	species	51111		Prototomus robustus	species	50800	Wasatchian		55.8	50.3	1666
171663	occ			15770	Prototomus martis	species	51108		Prototomus martis	species	51108	Wasatchian		55.8	50.3	1666
171667	occ			15771	Arfia junnei	species	44313		Arfia junnei	species	44313	Wasatchian		55.8	50.3	1657
171679	occ			15773	Arfia zele	species	44316		Arfia zele	species	44316	Wasatchian		55.8	50.3	1666
171682	occ			15774	Arfia zele	species	44316		Arfia zele	species	44316	Wasatchian		55.8	50.3	1666
171687	occ			15775	Arfia zele	species	44316		Arfia zele	species	44316	Wasatchian		55.8	50.3	1666
171693	occ			15776	Arfia opisthotoma	species	44314		Arfia opisthotoma	species	51597	Wasatchian		55.8	50.3	1666
171694	occ			15776	Prototomus phobos	species	51110		Prototomus phobos	species	51110	Wasatchian		55.8	50.3	1666
171709	occ			15779	Arfia shoshoniensis	species	44315		Arfia shoshoniensis	species	51601	Wasatchian		55.8	50.3	1666
171710	occ			15779	Prototomus phobos	species	51110		Prototomus phobos	species	51110	Wasatchian		55.8	50.3	1666
171711	occ			15779	Prototomus martis	species	51108		Prototomus martis	species	51108	Wasatchian		55.8	50.3	1666
171712	occ			15779	Prolimnocyon haematus	species	50797		Prolimnocyon haematus	species	50797	Wasatchian		55.8	50.3	1666
171725	occ			15780	Hyaenodontidae indet.	family	40903		Hyaenodontidae	family	40903	Wasatchian		55.8	50.3	1657
171730	occ			15781	Arfia zele	species	44316		Arfia zele	species	44316	Wasatchian		55.8	50.3	1666
171734	occ			15782	Prolimnocyon atavus	species	50793		Prolimnocyon atavus	species	50793	Wasatchian		55.8	50.3	1666
171756	occ			15787	Prolimnocyon haematus	species	50797		Prolimnocyon haematus	species	50797	Wasatchian		55.8	50.3	1666
171764	occ			15788	Acarictis n. sp. ryani	species	43697		Acarictis ryani	species	43697	Wasatchian		55.8	50.3	1666
171765	occ			15788	Arfia shoshoniensis	species	44315		Arfia shoshoniensis	species	51601	Wasatchian		55.8	50.3	1666
171766	occ			15788	Prototomus phobos	species	51110		Prototomus phobos	species	51110	Wasatchian		55.8	50.3	1666
171767	occ			15788	Galecyon mordax	species	46576		Galecyon mordax	species	51595	Wasatchian		55.8	50.3	1666
171768	occ			15788	Prolimnocyon haematus	species	50797		Prolimnocyon haematus	species	50797	Wasatchian		55.8	50.3	1666
171778	occ			15789	Arfia zele	species	44316		Arfia zele	species	44316	Wasatchian		55.8	50.3	1666
171792	occ			15790	Arfia opisthotoma	species	44314		Arfia opisthotoma	species	51597	Wasatchian		55.8	50.3	1666
171793	occ			15790	Prototomus phobos	species	51110		Prototomus phobos	species	51110	Wasatchian		55.8	50.3	1666
171794	occ			15790	Prototomus martis	species	51108		Prototomus martis	species	51108	Wasatchian		55.8	50.3	1666
171795	occ			15790	Prolimnocyon atavus	species	50793		Prolimnocyon atavus	species	50793	Wasatchian		55.8	50.3	1666
171809	occ			15792	Arfia shoshoniensis	species	44315		Arfia shoshoniensis	species	51601	Wasatchian		55.8	50.3	1666
171810	occ			15792	Prototomus martis	species	51108		Prototomus martis	species	51108	Wasatchian		55.8	50.3	1666
171811	occ			15792	Prolimnocyon haematus	species	50797		Prolimnocyon haematus	species	50797	Wasatchian		55.8	50.3	1666
171832	occ	2072		15793	Arfia shoshoniensis	species	44315		Arfia shoshoniensis	species	51601	Wasatchian		55.8	50.3	1666
171833	occ			15793	Tritemnodon sp.	genus	40948		Tritemnodon	genus	40948	Wasatchian		55.8	50.3	3714
171834	occ	2073		15793	Prototomus phobos	species	51110		Prototomus phobos	species	51110	Wasatchian		55.8	50.3	1666
171835	occ			15793	Prolimnocyon haematus	species	50797		Prolimnocyon haematus	species	50797	Wasatchian		55.8	50.3	1666
171855	occ			15794	Arfia shoshoniensis	species	44315		Arfia shoshoniensis	species	51601	Wasatchian		55.8	50.3	1666
171856	occ			15794	Prototomus phobos	species	51110		Prototomus phobos	species	51110	Wasatchian		55.8	50.3	1666
171868	occ			15796	Arfia shoshoniensis	species	44315		Arfia shoshoniensis	species	51601	Wasatchian		55.8	50.3	1666
171869	occ			15796	Prototomus n. sp. deimos	species	51105		Prototomus deimos	species	51105	Wasatchian		55.8	50.3	1666
171870	occ			15796	Prototomus phobos	species	51110		Prototomus phobos	species	51110	Wasatchian		55.8	50.3	1666
171871	occ			15796	Prototomus martis	species	51108		Prototomus martis	species	51108	Wasatchian		55.8	50.3	1666
171872	occ			15796	Galecyon mordax	species	46576		Galecyon mordax	species	51595	Wasatchian		55.8	50.3	1666
171873	occ			15796	Prolimnocyon haematus	species	50797		Prolimnocyon haematus	species	50797	Wasatchian		55.8	50.3	1666
171874	occ			15796	Prolimnocyon atavus	species	50793		Prolimnocyon atavus	species	50793	Wasatchian		55.8	50.3	1666
171885	occ			15797	Arfia shoshoniensis	species	44315		Arfia shoshoniensis	species	51601	Wasatchian		55.8	50.3	1666
171893	occ			15799	Arfia opisthotoma	species	44314		Arfia opisthotoma	species	51597	Wasatchian		55.8	50.3	1666
171894	occ			15799	Prototomus phobos	species	51110		Prototomus phobos	species	51110	Wasatchian		55.8	50.3	1666
171895	occ			15799	Prolimnocyon atavus	species	50793		Prolimnocyon atavus	species	50793	Wasatchian		55.8	50.3	1666
171907	occ			15802	Arfia opisthotoma	species	44314		Arfia opisthotoma	species	51597	Wasatchian		55.8	50.3	1666
171915	occ			15803	Prototomus phobos	species	51110		Prototomus phobos	species	51110	Wasatchian		55.8	50.3	1666
171920	occ			15804	Prototomus robustus	species	51111		Prototomus robustus	species	50800	Wasatchian		55.8	50.3	1666
171939	occ			15806	Prototomus robustus	species	51111		Prototomus robustus	species	50800	Wasatchian		55.8	50.3	1666
171946	occ			15807	Arfia opisthotoma	species	44314		Arfia opisthotoma	species	51597	Wasatchian		55.8	50.3	1666
171947	occ			15807	Prototomus robustus	species	51111		Prototomus robustus	species	50800	Wasatchian		55.8	50.3	1666
171957	occ			15809	Arfia zele	species	44316		Arfia zele	species	44316	Wasatchian		55.8	50.3	1666
171969	occ			15813	Prolimnocyon haematus	species	50797		Prolimnocyon haematus	species	50797	Wasatchian		55.8	50.3	1666
171975	occ			15814	Prototomus phobos	species	51110		Prototomus phobos	species	51110	Wasatchian		55.8	50.3	1666
171976	occ			15814	Prototomus robustus	species	51111		Prototomus robustus	species	50800	Wasatchian		55.8	50.3	1666
171977	occ			15814	Prolimnocyon atavus	species	50793		Prolimnocyon atavus	species	50793	Wasatchian		55.8	50.3	1666
171983	occ			15815	Prototomus phobos	species	51110		Prototomus phobos	species	51110	Wasatchian		55.8	50.3	1666
171988	occ			15817	Arfia junnei	species	44313		Arfia junnei	species	44313	Wasatchian		55.8	50.3	1657
171995	occ			15818	Arfia shoshoniensis	species	44315		Arfia shoshoniensis	species	51601	Wasatchian		55.8	50.3	1666
171999	occ			15819	Arfia shoshoniensis	species	44315		Arfia shoshoniensis	species	51601	Wasatchian		55.8	50.3	1666
172000	occ			15819	Prototomus deimos	species	51105		Prototomus deimos	species	51105	Wasatchian		55.8	50.3	1666
172007	occ			15820	Arfia shoshoniensis	species	44315		Arfia shoshoniensis	species	51601	Wasatchian		55.8	50.3	1666
172015	occ			15822	Acarictis ryani	species	43697		Acarictis ryani	species	43697	Wasatchian		55.8	50.3	1666
172021	occ			15823	Galecyon mordax	species	46576		Galecyon mordax	species	51595	Wasatchian		55.8	50.3	1666
172024	occ			15824	Prototomus martis	species	51108		Prototomus martis	species	51108	Wasatchian		55.8	50.3	1666
172031	occ			15826	Prototomus phobos	species	51110		Prototomus phobos	species	51110	Wasatchian		55.8	50.3	1666
172040	occ			15829	Arfia shoshoniensis	species	44315		Arfia shoshoniensis	species	51601	Wasatchian		55.8	50.3	1666
172046	occ			15831	Arfia junnei	species	44313		Arfia junnei	species	44313	Wasatchian		55.8	50.3	1657
172050	occ			15832	Prototomus deimos	species	51105		Prototomus deimos	species	51105	Wasatchian		55.8	50.3	1657
172059	occ			15835	Prototomus phobos	species	51110		Prototomus phobos	species	51110	Wasatchian		55.8	50.3	1666
172060	occ			15835	Prototomus robustus	species	51111		Prototomus robustus	species	50800	Wasatchian		55.8	50.3	1666
172081	occ			15839	Prototomus ? sp.	genus	40937		Prototomus	genus	40937	Wasatchian		55.8	50.3	3596
172082	occ			15839	Tritemnodon sp.	genus	40948		Tritemnodon	genus	40948	Wasatchian		55.8	50.3	3596
172146	occ			15845	Didelphodus absarokae	species	45712		Didelphodus absarokae	species	45570	Wasatchian		55.8	50.3	2528
172200	occ			15852	Prototomus ? sp.	genus	40937		Prototomus	genus	40937	Wasatchian		55.8	50.3	3596
172223	occ	2148		15857	Hyaenodontidae indet.	family	40903		Hyaenodontidae	family	40903	Wasatchian		55.8	50.3	6294
172232	occ			15861	Hyaenodontidae indet.	family	40903		Hyaenodontidae	family	40903	Wasatchian		55.8	50.3	2528
172249	occ	2159		15865	Didelphodus altidens	species	45713		Didelphodus altidens	species	44981	Wasatchian		55.8	50.3	6294
172344	occ			15887	Didelphodus absarokae	species	45712		Didelphodus absarokae	species	45570	Wasatchian		55.8	50.3	2528
172345	occ	2190		15887	Didelphodus altidens	species	45713		Didelphodus altidens	species	44981	Wasatchian		55.8	50.3	6294
172360	occ			15887	cf. Acarictis ryani	species	43697		Acarictis ryani	species	43697	Wasatchian		55.8	50.3	2785
172361	occ	2202		15887	Prototomus martis	species	51108		Prototomus martis	species	51108	Wasatchian		55.8	50.3	2785
172384	occ	2213		15889	Prototomus cf. secundarius	species	51112		Prototomus secundarius	species	51112	Wasatchian		55.8	50.3	6294
172385	occ	2214		15889	Tritemnodon cf. strenuus	species	52516		Tritemnodon strenuus	species	51113	Wasatchian		55.8	50.3	6294
172411	occ			15892	Didelphodus sp.	genus	40236		Didelphodus	genus	40236	Wasatchian		55.8	50.3	1618
172425	occ			15895	cf. Didelphodus sp.	genus	40236		Didelphodus	genus	40236	Wasatchian		55.8	50.3	2028
172439	occ	2237		15895	Hyaenodontidae indet.	family	40903		Hyaenodontidae	family	40903	Wasatchian		55.8	50.3	6294
172455	occ			15898	Arfia shoshoniensis	species	44315		Arfia shoshoniensis	species	51601	Wasatchian		55.8	50.3	1666
172457	occ			15899	Prototomus phobos	species	51110		Prototomus phobos	species	51110	Wasatchian		55.8	50.3	1666
172487	occ	2244		15904	Didelphodus altidens	species	45713		Didelphodus altidens	species	44981	Wasatchian		55.8	50.3	3482
172490	occ			15904	Prolimnocyon antiquus	species	50792		Prolimnocyon antiquus	species	50792	Wasatchian		55.8	50.3	3636
172505	occ			15906	Prolimnocyon antiquus	species	50792		Prolimnocyon antiquus	species	50792	Wasatchian		55.8	50.3	3636
172514	occ	2258		15907	Tritemnodon strenuus	species	52516		Tritemnodon strenuus	species	51113	Wasatchian		55.8	50.3	6294
172521	occ	2262		15910	Didelphodus absarokae	species	45712		Didelphodus absarokae	species	45570	Wasatchian		55.8	50.3	3482
172539	occ	2272		15912	Prototomus robustus	species	51111		Prototomus robustus	species	50800	Wasatchian		55.8	50.3	1666
172540	occ	2273		15912	Galecyon mordax	species	46576		Galecyon mordax	species	51595	Wasatchian		55.8	50.3	1666
172541	occ	2274		15912	Prolimnocyon haematus	species	50797		Prolimnocyon haematus	species	50797	Wasatchian		55.8	50.3	1666
172568	occ			15915	Didelphodus cf. altidens	species	45713		Didelphodus altidens	species	44981	Lostcabinian		55.8	50.3	3329
172581	occ			15915	Prolimnocyon antiquus	species	50792		Prolimnocyon antiquus	species	50792	Lostcabinian		55.8	50.3	3329
172582	occ			15915	cf. Prototomus sp.	genus	40937		Prototomus	genus	40937	Lostcabinian		55.8	50.3	3329
172625	occ			15917	Didelphodus sp.	genus	40236		Didelphodus	genus	40236	Lostcabinian		55.8	50.3	3336
172642	occ			15917	Prolimnocyon antiquus	species	50792		Prolimnocyon antiquus	species	50792	Lostcabinian		55.8	50.3	3336
172643	occ			15917	Hyaenodontidae indet.	family	40903		Hyaenodontidae	family	40903	Lostcabinian		55.8	50.3	3336
172697	occ			15930	Didelphodus cf. altidens	species	45713		Didelphodus altidens	species	44981	Lostcabinian		55.8	50.3	3329
172758	occ	2319		15932	Arfia zele	species	44316		Arfia zele	species	44316	Wasatchian		55.8	50.3	1666
172759	occ	2320		15932	Prolimnocyon haematus	species	50797		Prolimnocyon haematus	species	50797	Wasatchian		55.8	50.3	1666
172793	occ			15934	Didelphodus absarokae	species	45712		Didelphodus absarokae	species	45570	Wasatchian		55.8	50.3	6196
172803	occ			15934	Prototomus mordax	species	40937	species not entered	Prototomus	genus	40937	Wasatchian		55.8	50.3	6196
172804	occ			15934	Prolimnocyon atavus	species	50793		Prolimnocyon atavus	species	50793	Wasatchian		55.8	50.3	6196
172859	occ			15942	Didelphodus cf. altidens	species	45713		Didelphodus altidens	species	44981	Wasatchian		55.8	50.3	3329
172948	occ			15964	Didelphodus sp.	genus	40236		Didelphodus	genus	40236	Wasatchian		55.8	50.3	1760
172949	occ	2372		15964	Prolimnocyon antiquus	species	50792		Prolimnocyon antiquus	species	50792	Wasatchian		55.8	50.3	6294
172950	occ			15964	Tritemnodon strenua	species	40948	species not entered	Tritemnodon	genus	40948	Wasatchian		55.8	50.3	1760
172951	occ			15964	Prototomus vulpecula	species	51115	recombined as	Gazinocyon vulpeculus	species	51605	Wasatchian		55.8	50.3	1760
173068	occ			15994	Didelphodus absarokae	species	45712		Didelphodus absarokae	species	45570	Wasatchian		55.8	50.3	1358
173148	occ	2419		16016	Arfia zele	species	44316		Arfia zele	species	44316	Wasatchian		55.8	50.3	1666
173153	occ	2423		16017	Arfia zele	species	44316		Arfia zele	species	44316	Wasatchian		55.8	50.3	1666
173158	occ			16018	Didelphodus absarokae	species	45712		Didelphodus absarokae	species	45570	Wasatchian		55.8	50.3	1358
173163	occ	2429		16019	Arfia zele	species	44316		Arfia zele	species	44316	Wasatchian		55.8	50.3	1666
173180	occ	2440		16021	Prolimnocyon haematus	species	50797		Prolimnocyon haematus	species	50797	Wasatchian		55.8	50.3	1666
173181	occ			16021	Didelphodus absarokae	species	45712		Didelphodus absarokae	species	45570	Wasatchian		55.8	50.3	1358
173270	occ			16055	Didelphodus absarokae	species	45712		Didelphodus absarokae	species	45570	Wasatchian		55.8	50.3	1358
173276	occ	2470		16055	Arfia zele	species	44316		Arfia zele	species	44316	Wasatchian		55.8	50.3	1666
173277	occ	2471		16055	Prolimnocyon haematus	species	50797		Prolimnocyon haematus	species	50797	Wasatchian		55.8	50.3	1666
173367	occ			16074	cf. Didelphodus sp.	genus	40236		Didelphodus	genus	40236	Wasatchian		55.8	50.3	2055
173387	occ			16078	Prolimnocyon antiquus	species	50792		Prolimnocyon antiquus	species	50792	Lostcabinian		55.8	50.3	3329
173435	occ			16087	Tritemnodon cf. agilis	species	52514		Tritemnodon agilis	species	47671	Bridgerian		50.3	46.2	3479
173440	occ			16088	Hyaenodontidae indet.	family	40903		Hyaenodontidae	family	40903	Bridgerian		50.3	46.2	1737
173479	occ			16095	Sinopa rapax	species	51599		Sinopa rapax	species	51599	Bridgerian		50.3	46.2	1737
173534	occ			16100	Thinocyon cf. velox	species	52253		Thinocyon velox	species	52253	Bridgerian		50.3	46.2	1737
173549	occ			16104	Thinocyon cf. velox	species	52253		Thinocyon velox	species	52253	Bridgerian		50.3	46.2	1737
173580	occ			16107	Sinopa rapax	species	51599		Sinopa rapax	species	51599	Bridgerian		50.3	46.2	1737
173594	occ			16108	Thinocyon cf. velox	species	52253		Thinocyon velox	species	52253	Bridgerian		50.3	46.2	1737
173649	occ			16114	Thinocyon cf. velox	species	52253		Thinocyon velox	species	52253	Bridgerian		50.3	46.2	1737
173654	occ			16115	Thinocyon cf. velox	species	52253		Thinocyon velox	species	52253	Bridgerian		50.3	46.2	1737
173678	occ			16120	Hyaenodontidae indet.	family	40903		Hyaenodontidae	family	40903	Bridgerian		50.3	46.2	1737
173720	occ	2539		16136	Sinopa rapax	species	51599		Sinopa rapax	species	51599	Bridgerian		50.3	46.2	3419
173749	occ	39029		16137	Tritemnodon sp.	genus	40948		Tritemnodon	genus	40948	Bridgerian		50.3	46.2	78605
173764	occ			16138	Limnocyon cf. verus	species	47679		Limnocyon verus	species	47679	Bridgerian		50.3	46.2	1404
173780	occ			16139	Limnocyon cf. verus	species	47679		Limnocyon verus	species	47679	Bridgerian		50.3	46.2	1404
173906	occ			16201	Sinopa sp.	genus	40944		Sinopa	genus	40944	Bridgerian		50.3	46.2	7017
173907	occ			16201	Tritemnodon agilis	species	52514		Tritemnodon agilis	species	47671	Bridgerian		50.3	46.2	1623
173908	occ			16201	Limnocyon verus	species	47679		Limnocyon verus	species	47679	Bridgerian		50.3	46.2	3419
173909	occ			16201	Thinocyon velox	species	52253		Thinocyon velox	species	52253	Bridgerian		50.3	46.2	3419
173937	occ			16204	Didelphodus sp.	genus	40236		Didelphodus	genus	40236	Bridgerian		50.3	46.2	1348
173960	occ	2584		16205	Sinopa rapax	species	51599		Sinopa rapax	species	51599	Bridgerian		50.3	46.2	6294
173961	occ	2585		16205	Sinopa major	species	51593		Sinopa major	species	51593	Bridgerian		50.3	46.2	6294
173975	occ			16207	Didelphodus cf. altidens	species	45713		Didelphodus altidens	species	44981	Bridgerian		50.3	46.2	3329
173994	occ			16207	Prolimnocyon antiquus	species	50792		Prolimnocyon antiquus	species	50792	Bridgerian		50.3	46.2	3329
173995	occ	2597		16207	Tritemnodon strenuus	species	52516		Tritemnodon strenuus	species	51113	Bridgerian		50.3	46.2	6294
173996	occ			16207	Hyaenodontidae indet.	family	40903		Hyaenodontidae	family	40903	Bridgerian		50.3	46.2	3329
173998	occ			16207	Limnocyon sp.	genus	40950		Limnocyon	genus	40950	Bridgerian		50.3	46.2	3329
174052	occ	2607		16210	Sinopa rapax	species	51599		Sinopa rapax	species	51599	Bridgerian		50.3	46.2	3419
174096	occ	2615		16218	Sinopa rapax	species	51599		Sinopa rapax	species	51599	Bridgerian		50.3	46.2	6294
174116	occ			16219	Didelphodus altidens	species	45713		Didelphodus altidens	species	44981	Bridgerian		50.3	46.2	3596
174117	occ	2622		16219	Sinopa rapax	species	51599		Sinopa rapax	species	51599	Bridgerian		50.3	46.2	1735
174153	occ			16223	Proviverroides piercei	species	51134		Proviverroides piercei	species	51134	Bridgerian		50.3	46.2	1115
174243	occ			16228	Sinopa n. sp. rapax	species	51599		Sinopa rapax	species	51599	Bridgerian		50.3	46.2	1623
174244	occ			16228	Tritemnodon n. sp. agilis	species	52514		Tritemnodon agilis	species	47671	Bridgerian		50.3	46.2	1623
174245	occ			16228	Limnocyon n. sp. verus	species	47679		Limnocyon verus	species	47679	Bridgerian		50.3	46.2	1623
174246	occ			16228	Thinocyon n. sp. velox	species	52253		Thinocyon velox	species	52253	Bridgerian		50.3	46.2	1623
174296	occ	2658		16235	Didelphodus altidens	species	45713		Didelphodus altidens	species	44981	Bridgerian		50.3	46.2	6294
174359	occ	2683		16240	Tritemnodon cf. strenuus	species	52516		Tritemnodon strenuus	species	51113	Bridgerian		50.3	46.2	6294
174360	occ			16240	Arfia sp.	genus	40909		Arfia	genus	40909	Bridgerian		50.3	46.2	2078
174416	occ			16244	Didelphodus altidens	species	45713		Didelphodus altidens	species	44981	Bridgerian		50.3	46.2	2542
174473	occ			16254	Didelphodus cf. altidens	species	45713		Didelphodus altidens	species	44981	Bridgerian		50.3	46.2	3329
174510	occ			16258	Prolimnocyon ? sp.	genus	40952		Prolimnocyon	genus	40952	Bridgerian		50.3	46.2	1248
174516	occ			16261	Hyaenodontidae indet.	family	40903		Hyaenodontidae	family	40903	Bridgerian		50.3	46.2	3806
174559	occ			16276	Thinocyon cf. velox	species	52253		Thinocyon velox	species	52253	Bridgerian		50.3	46.2	3596
174564	occ	2721		16277	Sinopa rapax	species	51599		Sinopa rapax	species	51599	Bridgerian		50.3	46.2	6294
174565	occ			16277	Thinocyon velox	species	52253		Thinocyon velox	species	52253	Bridgerian		50.3	46.2	3419
174568	occ			16278	Didelphodus altidens	species	45713		Didelphodus altidens	species	44981	Bridgerian		50.3	46.2	2542
174569	occ			16278	Limnocyon verus	species	47679		Limnocyon verus	species	47679	Bridgerian		50.3	46.2	7017
174613	occ			16284	Sinopa rapax	species	51599		Sinopa rapax	species	51599	Bridgerian		50.3	46.2	7017
174614	occ			16284	Thinocyon velox	species	52253		Thinocyon velox	species	52253	Bridgerian		50.3	46.2	3419
174704	occ			16305	Sinopa rapax	species	51599		Sinopa rapax	species	51599	Bridgerian		50.3	46.2	1737
174715	occ			16306	Thinocyon cf. velox	species	52253		Thinocyon velox	species	52253	Bridgerian		50.3	46.2	1737
174720	occ	2749		16308	Sinopa rapax	species	51599		Sinopa rapax	species	51599	Bridgerian		50.3	46.2	6294
174736	occ			16309	Sinopa rapax	species	51599		Sinopa rapax	species	51599	Bridgerian		50.3	46.2	1737
174737	occ			16309	Thinocyon cf. velox	species	52253		Thinocyon velox	species	52253	Bridgerian		50.3	46.2	1737
174794	occ			16315	Sinopa rapax	species	51599		Sinopa rapax	species	51599	Bridgerian		50.3	46.2	1737
174832	occ			16330	Limnocyon sp.	genus	40950		Limnocyon	genus	40950	Bridgerian		50.3	46.2	1737
174838	occ			16332	Sinopa rapax	species	51599		Sinopa rapax	species	51599	Bridgerian		50.3	46.2	1737
174844	occ			16336	Sinopa rapax	species	51599		Sinopa rapax	species	51599	Bridgerian		50.3	46.2	1737
174849	occ			16339	Hyaenodontidae indet.	family	40903		Hyaenodontidae	family	40903	Bridgerian		50.3	46.2	1737
174859	occ	2760		16341	Sinopa rapax	species	51599		Sinopa rapax	species	51599	Bridgerian		50.3	46.2	6294
174860	occ			16341	Limnocyon sp.	genus	40950		Limnocyon	genus	40950	Bridgerian		50.3	46.2	1737
174892	occ			16354	Hyaenodontidae indet.	family	40903		Hyaenodontidae	family	40903	Bridgerian		50.3	46.2	1737
174907	occ			16357	Sinopa rapax	species	51599		Sinopa rapax	species	51599	Bridgerian		50.3	46.2	2526
174959	occ			16388	Didelphodus cf. altidens	species	45713		Didelphodus altidens	species	44981	Bridgerian		50.3	46.2	3329
175014	occ	2808		16396	Sinopa major	species	51593		Sinopa major	species	51593	Bridgerian		50.3	46.2	6294
175015	occ	2809		16396	Sinopa rapax	species	51599		Sinopa rapax	species	51599	Bridgerian		50.3	46.2	6294
175017	occ	2811		16396	Tritemnodon cf. agilis	species	52514		Tritemnodon agilis	species	47671	Bridgerian		50.3	46.2	1735
175018	occ			16396	Limnocyon cf. verus	species	47679		Limnocyon verus	species	47679	Bridgerian		50.3	46.2	2182
175019	occ	2812		16396	Proviverroides cf. piercei	species	51134		Proviverroides piercei	species	51134	Bridgerian		50.3	46.2	1735
175064	occ			16397	cf. Prototomus sp.	genus	40937		Prototomus	genus	40937	Bridgerian		50.3	46.2	3329
175136	occ			16415	Prolimnocyon antiquus	species	50792		Prolimnocyon antiquus	species	50792	Bridgerian		50.3	46.2	3329
175137	occ			16415	Hyaenodontidae indet.	family	40903		Hyaenodontidae	family	40903	Bridgerian		50.3	46.2	3329
175207	occ	2843		16429	Thinocyon cf. velox	species	52253		Thinocyon velox	species	52253	Bridgerian		50.3	46.2	1735
175248	occ			16441	Thinocyon cf. velox	species	52253		Thinocyon velox	species	52253	Bridgerian		50.3	46.2	3596
175487	occ			16513	Limnocyon ? sp.	genus	40950		Limnocyon	genus	40950	Uintan		46.2	40.4	1344
175867	occ			16585	Limnocyon sp.	genus	40950		Limnocyon	genus	40950	Late Uintan		46.2	40.4	3540
175920	occ	3005		16589	Oxyaenodon dysodus	species	49547		Oxyaenodon dysodus	species	49547	Uintan		46.2	40.4	6294
176035	occ	3028		16607	Limnocyon potens	species	47675		Limnocyon potens	species	47675	Uintan		46.2	40.4	2802
176038	occ	3030		16607	Proviverra longipes	species	51131		Proviverra longipes	species	48627	Uintan		46.2	40.4	6294
176211	occ			16626	Didelphodus serus	species	45715		Didelphodus serus	species	45715	Late Uintan		46.2	40.4	3305
176339	occ	3099		16646	Limnocyon potens	species	47675		Limnocyon potens	species	47675	Uintan		46.2	40.4	6294
176387	occ	3108		16647	Thinocyon velox	species	52253		Thinocyon velox	species	52253	Uintan		46.2	40.4	6294
176388	occ			16647	Sinopa sp.	genus	40944		Sinopa	genus	40944	Uintan		46.2	40.4	2495
176403	occ			16648	Limnocyon n. sp. potens	species	47675		Limnocyon potens	species	47675	Uintan		46.2	40.4	1361
176432	occ	3110		16650	Sinopa major	species	51593		Sinopa major	species	51593	Uintan		46.2	40.4	6294
176451	occ	39026		16652	Sinopa sp.	genus	40944		Sinopa	genus	40944	Uintan		46.2	40.4	78605
176464	occ	3120		16654	Oxyaenodon dysodus	species	49547		Oxyaenodon dysodus	species	49547	Uintan		46.2	40.4	6294
177351	occ	3262		16810	Hyaenodon venturae	species	47136		Hyaenodon venturae	species	47136	Duchesnean		40.4	37.2	6294
177352	occ			16810	Hyaenodon n. sp. vetus	species	47137		Hyaenodon vetus	species	47137	Duchesnean		40.4	37.2	1681
177452	occ			16827	Hemipsalodon n. sp. viejaensis	species	46867		Hemipsalodon viejaensis	species	46867	Duchesnean		40.4	37.2	1758
177455	occ	3291		16828	Hyaenodon montanus	species	47132		Hyaenodon montanus	species	47132	Duchesnean		40.4	37.2	1758
177456	occ			16828	Ischnognathus n. sp. savagei	species	47370		Ischnognathus savagei	species	47370	Duchesnean		40.4	37.2	3665
177479	occ			16830	Hyaenodon montanus	species	47132		Hyaenodon montanus	species	47132	Duchesnean		40.4	37.2	1758
177496	occ			16835	Hemipsalodon viejaensis	species	46867		Hemipsalodon viejaensis	species	46867	Duchesnean		40.4	37.2	1758
177497	occ			16835	Hyaenodon montanus	species	47132		Hyaenodon montanus	species	47132	Duchesnean		40.4	37.2	1758
177498	occ			16835	Hyaenodon crucians	species	47124		Hyaenodon crucians	species	47124	Duchesnean		40.4	37.2	1758
177514	occ			16836	Hyaenodon cf. vetus	species	47137		Hyaenodon vetus	species	47137	Duchesnean		40.4	37.2	1758
177549	occ			16840	Hyaenodon sp.	genus	40917		Hyaenodon	genus	40917	Duchesnean	Chadronian	40.4	33.9	3359
177560	occ			16842	Hemipsalodon grandis	species	46866		Hemipsalodon grandis	species	46866	Duchesnean		40.4	37.2	1782
177588	occ	3328		16845	Didelphodus n. sp. rheos	species	45714		Didelphodus rheos	species	45714	Duchesnean		40.4	37.2	3317
177648	occ			16846	Didelphodus sp.	genus	40236		Didelphodus	genus	40236	Duchesnean		40.4	37.2	3318
177738	occ			16857	Hyaenodon cf. vetus	species	47137		Hyaenodon vetus	species	47137	Duchesnean		40.4	37.2	3671
177746	occ	3370		16861	Hyaenodon cf. vetus	species	47137		Hyaenodon vetus	species	47137	Duchesnean		40.4	37.2	6294
177761	occ			16867	Hemipsalodon grandis	species	46866		Hemipsalodon grandis	species	46866	Duchesnean		40.4	37.2	2283
177789	occ			16879	Hyaenodon (Protohyaenodon) sp.	subgenus	40917	obsolete variant of	Hyaenodon	genus	40917	Uintan	Duchesnean	46.2	37.2	2284
177831	occ			16885	Hyaenodon cf. montanus	species	47132		Hyaenodon montanus	species	47132	Chadronian		37.2	33.9	1235
177832	occ			16885	Hyaenodon cf. horridus	species	47127		Hyaenodon horridus	species	47127	Chadronian		37.2	33.9	1235
177857	occ			16887	Hyaenodon crucians	species	47124		Hyaenodon crucians	species	47124	Chadronian		37.2	33.9	1758
177862	occ	3405		16888	Hyaenodon raineyi	species	47135		Hyaenodon raineyi	species	47135	Chadronian		37.2	33.9	1758
177985	occ			16918	Hyaenodon crucians	species	47124		Hyaenodon crucians	species	47124	Chadronian		37.2	33.9	1757
178020	occ			16919	Hemipsalodon grandis	species	46866		Hemipsalodon grandis	species	46866	Chadronian		37.2	33.9	3318
178021	occ			16919	Hyaenodon ? horridus	species	47127		Hyaenodon horridus	species	47127	Chadronian		37.2	33.9	3318
178022	occ			16919	Hyaenodon microdon	species	47130		Hyaenodon microdon	species	47130	Chadronian		37.2	33.9	3318
178023	occ	3455		16919	Hyaenodon sp.	genus	40917		Hyaenodon	genus	40917	Chadronian		37.2	33.9	1142
178085	occ			16920	Hyaenodon sp.	genus	40917		Hyaenodon	genus	40917	Chadronian		37.2	33.9	3479
178200	occ			16930	Hyaenodon crucians	species	47124		Hyaenodon crucians	species	47124	Chadronian		37.2	33.9	2716
178263	occ	3521		16938	Hyaenodon cf. horridus	species	47127		Hyaenodon horridus	species	47127	Chadronian		37.2	33.9	6294
178343	occ			16942	Hyaenodon crucians	species	47124		Hyaenodon crucians	species	47124	Chadronian		37.2	33.9	1470
178344	occ			16942	Hyaenodon horridus	species	47127		Hyaenodon horridus	species	47127	Chadronian		37.2	33.9	1470
178358	occ			16943	Hyaenodon crucians	species	47124		Hyaenodon crucians	species	47124	Chadronian		37.2	33.9	1470
178359	occ			16943	Hyaenodon horridus	species	47127		Hyaenodon horridus	species	47127	Chadronian		37.2	33.9	1470
178396	occ			16952	Hyaenodon sp.	genus	40917		Hyaenodon	genus	40917	Chadronian		37.2	33.9	2280
178460	occ			16960	Hemipsalodon sp.	genus	40916		Hemipsalodon	genus	40916	Chadronian		37.2	33.9	1442
178461	occ			16960	Hyaenodon venturae	species	47136		Hyaenodon venturae	species	47136	Chadronian		37.2	33.9	2211
178505	occ			16961	Hyaenodon vetus	species	47137		Hyaenodon vetus	species	47137	Chadronian		37.2	33.9	1442
178546	occ			16962	Hyaenodon montanus	species	47132		Hyaenodon montanus	species	47132	Chadronian		37.2	33.9	1442
178547	occ			16962	Hyaenodon crucians	species	47124		Hyaenodon crucians	species	47124	Chadronian		37.2	33.9	1442
178596	occ			16963	Hyaenodon montanus	species	47132		Hyaenodon montanus	species	47132	Chadronian		37.2	33.9	1442
178597	occ			16963	Hyaenodon mustelinus	species	47133		Hyaenodon mustelinus	species	47133	Chadronian		37.2	33.9	1442
178598	occ			16963	Hyaenodon megaloides	species	47129		Hyaenodon megaloides	species	47129	Chadronian		37.2	33.9	1442
178636	occ			16964	Hyaenodon montanus	species	47132		Hyaenodon montanus	species	47132	Chadronian		37.2	33.9	1442
178835	occ			16988	Hyaenodon n. sp. minutus	species	47131	subjective synonym of	Hyaenodon crucians	species	47124	Chadronian		37.2	33.9	1381
178873	occ			16990	Hyaenodon sp.	genus	40917		Hyaenodon	genus	40917	Chadronian		37.2	33.9	1383
178927	occ			16993	cf. Hyaenodon sp.	genus	40917		Hyaenodon	genus	40917	Chadronian	Orellan	37.2	33.3	3479
178942	occ			17002	Hyaenodon horridus	species	47127		Hyaenodon horridus	species	47127	Chadronian		37.2	33.9	2318
178949	occ	3709		17006	Hyaenodon cf. horridus	species	47127		Hyaenodon horridus	species	47127	Chadronian		37.2	33.9	6294
178950	occ			17006	Hyaenodon cf. montanus	species	47132		Hyaenodon montanus	species	47132	Chadronian		37.2	33.9	1235
179133	occ			17015	Hyaenodontidae ? indet.	family	40903		Hyaenodontidae	family	40903	Chadronian		37.2	33.9	6252
179181	occ			17023	Hyaenodon horridus	species	47127		Hyaenodon horridus	species	47127	Chadronian		37.2	33.9	3305
179224	occ			17030	Hyaenodon cf. horridus	species	47127		Hyaenodon horridus	species	47127	Chadronian		37.2	33.9	1758
179287	occ			17039	cf. Hyaenodon sp.	genus	40917		Hyaenodon	genus	40917	Duchesnean	Early Chadronian	40.4	33.9	3545
179323	occ			17045	Hemipsalodon n. sp. cooki	species	46865	subjective synonym of	Hemipsalodon grandis	species	46866	Chadronian		37.2	33.9	2079
179324	occ			17045	Hyaenodon horridus	species	47127		Hyaenodon horridus	species	47127	Chadronian		37.2	33.9	2079
179325	occ			17045	Hyaenodon venturae	species	47136		Hyaenodon venturae	species	47136	Chadronian		37.2	33.9	2211
179463	occ			17081	Hyaenodon crucians	species	47124		Hyaenodon crucians	species	47124	Orellan		33.9	33.3	1570
179464	occ			17081	Hyaenodon mustelinus	species	47133		Hyaenodon mustelinus	species	47133	Orellan		33.9	33.3	1570
179502	occ			17082	Hyaenodon horridus	species	47127		Hyaenodon horridus	species	47127	Orellan		33.9	33.3	1570
179528	occ			17083	Hyaenodon horridus	species	47127		Hyaenodon horridus	species	47127	Orellan		33.9	33.3	1570
179591	occ			17092	Hyaenodon n. sp. mustelinus	species	47133		Hyaenodon mustelinus	species	47133	Orellan		33.9	33.3	3170
179612	occ			17094	Hyaenodon sp.	genus	40917		Hyaenodon	genus	40917	Orellan		33.9	33.3	6205
179647	occ			17098	Hyaenodon crucians	species	47124		Hyaenodon crucians	species	47124	Orellan		33.9	33.3	1757
179729	occ			17104	Hyaenodon crucians	species	47124		Hyaenodon crucians	species	47124	Orellan		33.9	33.3	1470
179730	occ			17104	Hyaenodon horridus	species	47127		Hyaenodon horridus	species	47127	Orellan		33.9	33.3	1470
179746	occ			17105	Hyaenodon crucians	species	47124		Hyaenodon crucians	species	47124	Orellan		33.9	33.3	1470
179747	occ			17105	Hyaenodon horridus	species	47127		Hyaenodon horridus	species	47127	Orellan		33.9	33.3	1470
179760	occ			17106	Hyaenodon crucians	species	47124		Hyaenodon crucians	species	47124	Orellan		33.9	33.3	1470
179761	occ			17106	Hyaenodon horridus	species	47127		Hyaenodon horridus	species	47127	Orellan		33.9	33.3	1470
179831	occ			17115	Hyaenodontidae ? indet.	family	40903		Hyaenodontidae	family	40903	Orellan		33.9	33.3	3163
179882	occ			17133	Hyaenodon crucians	species	47124		Hyaenodon crucians	species	47124	Orellan		33.9	33.3	3170
179883	occ			17133	Hyaenodon horridus	species	47127		Hyaenodon horridus	species	47127	Orellan		33.9	33.3	3170
179994	occ			17153	Hyaenodon horridus	species	47127		Hyaenodon horridus	species	47127	Orellan		33.9	33.3	2711
179995	occ			17153	Hyaenodon crucians	species	47124		Hyaenodon crucians	species	47124	Orellan		33.9	33.3	2711
180043	occ			17164	Hyaenodon crucians	species	47124		Hyaenodon crucians	species	47124	Orellan		33.9	33.3	1757
180082	occ			17173	Hyaenodon sp.	genus	40917		Hyaenodon	genus	40917	Orellan		33.9	33.3	6205
180163	occ			17187	Hyaenodon sp.	genus	40917		Hyaenodon	genus	40917	Orellan		33.9	33.3	2230
180205	occ			17189	Hyaenodon sp.	genus	40917		Hyaenodon	genus	40917	Orellan		33.9	33.3	2230
180551	occ			17295	Hyaenodon crucians	species	47124		Hyaenodon crucians	species	47124	Orellan		33.9	33.3	2711
180552	occ	4070		17295	Hyaenodon horridus	species	47127		Hyaenodon horridus	species	47127	Orellan		33.9	33.3	6294
180564	occ			17296	Hyaenodon crucians	species	47124		Hyaenodon crucians	species	47124	Orellan		33.9	33.3	3170
180736	occ			17336	Hyaenodon sp.	genus	40917		Hyaenodon	genus	40917	Whitneyan		33.3	30.8	3163
180770	occ			17337	Hyaenodon cf. horridus	species	47127		Hyaenodon horridus	species	47127	Whitneyan		33.3	30.8	3163
180794	occ			17338	Hyaenodon sp.	genus	40917		Hyaenodon	genus	40917	Whitneyan		33.3	30.8	3163
180855	occ			17343	Hyaenodon ? sp.	genus	40917		Hyaenodon	genus	40917	Whitneyan		33.3	30.8	2711
180874	occ			17345	Hyaenodon sp.	genus	40917		Hyaenodon	genus	40917	Whitneyan		33.3	30.8	2356
180934	occ			17358	Hyaenodon sp.	genus	40917		Hyaenodon	genus	40917	Whitneyan		33.3	30.8	3707
181041	occ			17384	Hyaenodon sp.	genus	40917		Hyaenodon	genus	40917	Whitneyan		33.3	30.8	2230
181416	occ			17497	Hyaenodon sp.	genus	40917		Hyaenodon	genus	40917	Arikareean		30.8	20.43	1359
181498	occ			17513	Hyaenodon sp.	genus	40917		Hyaenodon	genus	40917	Arikareean		30.8	20.43	3345
182055	occ			17612	Hyaenodon n. sp. brevirostrus	species	47123		Hyaenodon brevirostrus	species	47123	Geringian		30.8	26.3	2356
213567	occ	34432		21855	Hyainailouros sulzeri	species	97045		Hyainailouros sulzeri	species	97045	Early Miocene	Middle Miocene	23.03	11.608	64590
220276	occ			21340	Dissopsalis sp.	genus	40912		Dissopsalis	genus	40912	Serravallian		13.82	11.62	4655
220280	occ			21340	Megistotherium osteothlastes	species	97043		Megistotherium osteothlastes	species	97043	Serravallian		13.82	11.62	4655
226958	occ			22070	Dissopsalis pyroclasticus	species	272066		Dissopsalis pyroclasticus	species	272066	Serravallian		13.82	11.62	5322
286264	occ			27268	Prototomus sp.	genus	40937		Prototomus	genus	40937	Wasatchian		55.8	50.3	7542
286265	occ			27268	Prolimnocyon sp.	genus	40952		Prolimnocyon	genus	40952	Wasatchian		55.8	50.3	7542
286312	occ			15837	Prolimnocyon sp.	genus	40952		Prolimnocyon	genus	40952	Bridgerian		50.3	46.2	7542
286313	occ			15837	Sinopa sp.	genus	40944		Sinopa	genus	40944	Bridgerian		50.3	46.2	7542
286314	occ			15837	Thinocyon sp.	genus	40953		Thinocyon	genus	40953	Bridgerian		50.3	46.2	7542
286315	occ			15837	Tritemnodon sp.	genus	40948		Tritemnodon	genus	40948	Bridgerian		50.3	46.2	7542
292582	occ			27855	Teratodon sp.	genus	40946		Teratodon	genus	40946	Chattian		28.1	23.03	7625
292663	occ			27858	Hyaenodon sp.	genus	40917		Hyaenodon	genus	40917	Burdigalian		20.44	15.97	7625
301075	occ			13065	n. gen. Megistotherium n. sp. osteothlastes	species	97043		Megistotherium osteothlastes	species	97043	Early Miocene		23.03	15.97	8337
337214	occ			31719	Prototomus torvidus	species	347880	recombined as	Allopterodon torvidus	species	347880	Bartonian		41.3	38	60954
337215	occ			31719	n. gen. Proviverra n. sp. typica	species	54265		Proviverra typica	species	54265	Bartonian		41.3	38	60954
372666	occ			35277	Hyaenodontidae indet.	family	40903		Hyaenodontidae	family	40903	Late Miocene		11.608	5.333	9487
372777	occ			35281	Hyaenodontidae indet.	family	40903		Hyaenodontidae	family	40903	Late Miocene		11.608	5.333	9487
398747	occ			38303	Hyaenodon sp.	genus	40917		Hyaenodon	genus	40917	Late Eocene		37.2	33.9	9225
400236	occ			38060	Anasinopa leakeyi	species	272060		Anasinopa leakeyi	species	272060	Burdigalian		20.44	15.97	10163
400239	occ			38060	Hyaenodon sp.	genus	40917		Hyaenodon	genus	40917	Burdigalian		20.44	15.97	10163
406510	occ			13489	Dissopsalis carnifex	species	438205		Dissopsalis carnifex	species	438205	Tortonian		11.62	7.246	10569
412192	occ	11112		39643	Hyaenodon cf. minor	species	424630		Hyaenodon minor	species	424630	Priabonian		38	33.9	10423
413796	occ			40030	Hyaenodon cf. minor	species	424630		Hyaenodon minor	species	424630	Late Eocene		37.2	33.9	10423
416328	occ	10761		40358	Proviverra sp.	genus	40938		Proviverra	genus	40938	Bartonian		41.3	38	10895
427081	occ			41652	Pterodon dasyuroides	species	424631		Pterodon dasyuroides	species	424631	Late Eocene		37.2	33.9	11154
430650	occ			41989	Hyaenodon sp.	genus	40917		Hyaenodon	genus	40917	Lutetian		47.8	41.3	11062
430652	occ			41992	Hyaenodon sp.	genus	40917		Hyaenodon	genus	40917	Lutetian		47.8	41.3	11062
430791	occ	13526		42065	Hyaenodon n. sp. weilini	species	67868		Hyaenodon weilini	species	67868	Burdigalian		20.44	15.97	14564
431720	occ			42194	Hyaenodon n. sp. yuanchuensis	species	58358		Hyaenodon yuanchuensis	species	58358	Sharamurunian		48.6	37.2	11242
447633	occ			31747	Hyaenodon requieni	species	40917	species not entered	Hyaenodon	genus	40917	Priabonian		38	33.9	11568
447641	occ			31747	Pterodon dasyuroides	species	424631		Pterodon dasyuroides	species	424631	Priabonian		38	33.9	11568
447672	occ			12848	Hyaenodon vulpinus	species	72251	subjective synonym of	Hyaenodon filholi	species	72250	Priabonian		38	33.9	11573
447706	occ			31583	Hyaenodon aymardi	species	40917	species not entered	Hyaenodon	genus	40917	Early Oligocene		33.9	28.4	11574
452446	occ			12840	cf. Prototomus minor ?	species	40937	species not entered	Prototomus	genus	40937	Bartonian		41.3	38	11649
452447	occ			12840	Cynohyaenodon n. sp. magnus	species	58762		Cynohyaenodon magnus	species	58762	Bartonian		41.3	38	11649
456561	occ			44999	Prodissopsalis theriodis	species	347692	recombined as	Eurotherium theriodis	species	347692	Lutetian		47.8	41.3	11937
456562	occ			44999	n. gen. Oxyaenoides n. sp. bicuspidens	species	62960		Oxyaenoides bicuspidens	species	62960	Lutetian		47.8	41.3	11935
456583	occ			45001	Prodissopsalis ? n. sp. robustum	species	40934	species not entered	Prodissopsalis	genus	40934	Lutetian		47.8	41.3	11714
456584	occ			45001	Proviverra n. sp. gracilis	species	40938	species not entered	Proviverra	genus	40938	Lutetian		47.8	41.3	11714
456585	occ			45001	Proviverra n. sp. pilzi	species	40938	species not entered	Proviverra	genus	40938	Lutetian		47.8	41.3	11714
456671	occ			13322	Prodissopsalis eocaenicus	species	63427		Prodissopsalis eocaenicus	species	63427	Lutetian		47.8	41.3	12102
457586	occ			15684	Prototomus robustus	species	51111		Prototomus robustus	species	50800	Early Eocene		55.8	48.6	11717
457603	occ			15687	Didelphodus absarokae	species	45712		Didelphodus absarokae	species	45570	Early Eocene		55.8	48.6	11717
457617	occ			15687	Prototomus robustus	species	51111		Prototomus robustus	species	50800	Early Eocene		55.8	48.6	11717
457618	occ			15687	Tritemnodon strenuus	species	52516		Tritemnodon strenuus	species	51113	Early Eocene		55.8	48.6	11717
457650	occ			15694	Didelphodus absarokae	species	45712		Didelphodus absarokae	species	45570	Wasatchian		55.8	50.3	11717
457670	occ			15694	Prototomus robustus	species	51111		Prototomus robustus	species	50800	Wasatchian		55.8	50.3	11717
457685	occ			15695	Arfia opisthotoma	species	44314		Arfia opisthotoma	species	51597	Early Eocene		55.8	48.6	11717
457730	occ			15697	Prototomus robustus	species	51111		Prototomus robustus	species	50800	Early Eocene		55.8	48.6	11717
457739	occ			15699	Arfia opisthotoma	species	44314		Arfia opisthotoma	species	51597	Early Eocene		55.8	48.6	11717
458600	occ			15702	Arfia opisthotoma	species	44314		Arfia opisthotoma	species	51597	Early Eocene		55.8	48.6	11717
458651	occ			15705	Arfia opisthotoma	species	44314		Arfia opisthotoma	species	51597	Early Eocene		55.8	48.6	11717
458673	occ			15705	Prototomus robustus	species	51111		Prototomus robustus	species	50800	Early Eocene		55.8	48.6	11717
458674	occ			15705	Prototomus robustus ?	species	51111		Prototomus robustus	species	50800	Early Eocene		55.8	48.6	11717
458708	occ			15707	Prototomus robustus	species	51111		Prototomus robustus	species	50800	Early Eocene		55.8	48.6	11717
458709	occ			15707	Prototomus secundarius	species	51112		Prototomus secundarius	species	51112	Early Eocene		55.8	48.6	11717
459122	occ			15689	Prolimnocyon sp.	genus	40952		Prolimnocyon	genus	40952	Early Eocene		55.8	48.6	11717
459124	occ			15690	Didelphodus sp.	genus	40236		Didelphodus	genus	40236	Early Eocene		55.8	48.6	11717
462525	occ			28978	Paratritemnodon indicus	species	144281		Paratritemnodon indicus	species	144281	Lutetian		47.8	41.3	12019
462535	occ			15586	Arfia shoshoniensis	species	44315		Arfia shoshoniensis	species	51601	Early Eocene		55.8	48.6	11717
462563	occ			15586	Prototomus martis	species	51108		Prototomus martis	species	51108	Early Eocene		55.8	48.6	11717
463363	occ			45001	n. gen. Imperatoria n. sp. gallwitzi	species	63429		Imperatoria gallwitzi	species	63429	Lutetian		47.8	41.3	12102
463364	occ			45001	n. gen. Imperatoria n. sp. hageni	species	63430		Imperatoria hageni	species	63430	Lutetian		47.8	41.3	12102
463365	occ			45001	n. gen. Leonhardtina n. sp. gracilis	species	63432		Leonhardtina gracilis	species	63432	Lutetian		47.8	41.3	12102
463366	occ			45001	n. gen. Geiselotherium n. sp. pilzi	species	63434		Geiselotherium pilzi	species	63434	Lutetian		47.8	41.3	12102
463367	occ			45001	n. gen. Geiselotherium n. sp. robustum	species	63435		Geiselotherium robustum	species	63435	Lutetian		47.8	41.3	12102
463465	occ			45749	n. gen. Oxyaenoides n. sp. bicuspidens	species	62960		Oxyaenoides bicuspidens	species	62960	Early Eocene		55.8	48.6	11935
463467	occ			45749	Prodissopsalis theriodis	species	347692	recombined as	Eurotherium theriodis	species	347692	Early Eocene		55.8	48.6	11937
463469	occ			45747	n. gen. Imperatoria n. sp. gallwitzi	species	63429		Imperatoria gallwitzi	species	63429	Lutetian		47.8	41.3	12102
463470	occ			45747	n. gen. Imperatoria n. sp. hageni	species	63430		Imperatoria hageni	species	63430	Lutetian		47.8	41.3	12102
463471	occ			45747	n. gen. Leonhardtina n. sp. gracilis	species	63432		Leonhardtina gracilis	species	63432	Lutetian		47.8	41.3	12102
463472	occ			45747	n. gen. Geiselotherium n. sp. pilzi	species	63434		Geiselotherium pilzi	species	63434	Lutetian		47.8	41.3	12102
463473	occ			45747	n. gen. Geiselotherium n. sp. robustum	species	63435		Geiselotherium robustum	species	63435	Lutetian		47.8	41.3	12102
466134	occ			46193	Hyaenodon sp.	genus	40917		Hyaenodon	genus	40917	Middle Eocene		48.6	37.2	11241
469096	occ			46639	Prototomus martis	species	51108		Prototomus martis	species	51108	Wasatchian		55.8	50.3	11717
469106	occ			46641	Arfia opisthotoma	species	44314		Arfia opisthotoma	species	51597	Wasatchian		55.8	50.3	11717
469122	occ			46642	Arfia shoshoniensis	species	44315		Arfia shoshoniensis	species	51601	Wasatchian		55.8	50.3	11717
469128	occ			46643	Arfia shoshoniensis	species	44315		Arfia shoshoniensis	species	51601	Wasatchian		55.8	50.3	11717
469156	occ			46645	Arfia shoshoniensis	species	44315		Arfia shoshoniensis	species	51601	Wasatchian		55.8	50.3	11717
469167	occ			46646	Arfia shoshoniensis	species	44315		Arfia shoshoniensis	species	51601	Wasatchian		55.8	50.3	11717
469264	occ			46659	Arfia zele	species	44316		Arfia zele	species	44316	Wasatchian		55.8	50.3	11717
469279	occ			46659	Prototomus phobos	species	51110		Prototomus phobos	species	51110	Wasatchian		55.8	50.3	11717
469287	occ			46661	Arfia zele	species	44316		Arfia zele	species	44316	Wasatchian		55.8	50.3	11717
469305	occ			46664	Arfia shoshoniensis	species	44315		Arfia shoshoniensis	species	51601	Wasatchian		55.8	50.3	11717
469317	occ			46667	Arfia shoshoniensis	species	44315		Arfia shoshoniensis	species	51601	Wasatchian		55.8	50.3	11717
469356	occ			46672	Arfia shoshoniensis	species	44315		Arfia shoshoniensis	species	51601	Wasatchian		55.8	50.3	11717
469507	occ			46687	Arfia shoshoniensis	species	44315		Arfia shoshoniensis	species	51601	Wasatchian		55.8	50.3	11717
469522	occ			46688	Arfia shoshoniensis	species	44315		Arfia shoshoniensis	species	51601	Wasatchian		55.8	50.3	11717
469545	occ			46690	Arfia shoshoniensis	species	44315		Arfia shoshoniensis	species	51601	Wasatchian		55.8	50.3	11717
469549	occ			46690	Didelphodus sp.	genus	40236		Didelphodus	genus	40236	Wasatchian		55.8	50.3	11717
469582	occ			46692	Didelphodus absarokae	species	45712		Didelphodus absarokae	species	45570	Wasatchian		55.8	50.3	11717
469620	occ			46694	Hyaenodontidae indet.	family	40903		Hyaenodontidae	family	40903	Wasatchian		55.8	50.3	11717
469652	occ			46698	Arfia opisthotoma	species	44314		Arfia opisthotoma	species	51597	Wasatchian		55.8	50.3	11717
469694	occ			46699	Prototomus secundarius	species	51112		Prototomus secundarius	species	51112	Wasatchian		55.8	50.3	11717
469745	occ			46703	Prototomus secundarius	species	51112		Prototomus secundarius	species	51112	Wasatchian		55.8	50.3	11717
469764	occ			46704	Prolimnocyon atavus	species	50793		Prolimnocyon atavus	species	50793	Wasatchian		55.8	50.3	11717
469765	occ			46704	Prototomus robustus	species	51111		Prototomus robustus	species	50800	Wasatchian		55.8	50.3	11717
469813	occ			46708	Prototomus robustus	species	51111		Prototomus robustus	species	50800	Wasatchian		55.8	50.3	11717
469860	occ			46714	Prototomus robustus	species	51111		Prototomus robustus	species	50800	Wasatchian		55.8	50.3	11717
469904	occ			46720	Prototomus phobos	species	51110		Prototomus phobos	species	51110	Wasatchian		55.8	50.3	11717
469951	occ			46726	Prototomus phobos	species	51110		Prototomus phobos	species	51110	Wasatchian		55.8	50.3	11717
470026	occ			46731	Prototomus phobos	species	51110		Prototomus phobos	species	51110	Wasatchian		55.8	50.3	11717
470029	occ			46732	Arfia opisthotoma	species	44314		Arfia opisthotoma	species	51597	Wasatchian		55.8	50.3	11717
470042	occ			46733	Arfia opisthotoma	species	44314		Arfia opisthotoma	species	51597	Wasatchian		55.8	50.3	11717
470126	occ			46739	Arfia opisthotoma	species	44314		Arfia opisthotoma	species	51597	Wasatchian		55.8	50.3	11717
470168	occ			46742	Prolimnocyon atavus	species	50793		Prolimnocyon atavus	species	50793	Wasatchian		55.8	50.3	11717
470180	occ			46744	Prototomus martis	species	51108		Prototomus martis	species	51108	Wasatchian		55.8	50.3	11717
470208	occ			46746	Prototomus secundarius	species	51112		Prototomus secundarius	species	51112	Wasatchian		55.8	50.3	11717
470209	occ			46746	Tritemnodon ? strenuus	species	52516		Tritemnodon strenuus	species	51113	Wasatchian		55.8	50.3	11717
470269	occ			46753	Arfia opisthotoma	species	44314		Arfia opisthotoma	species	51597	Wasatchian		55.8	50.3	11717
470378	occ			46760	Prototomus robustus	species	51111		Prototomus robustus	species	50800	Wasatchian		55.8	50.3	11717
470416	occ			46763	Prototomus secundarius	species	51112		Prototomus secundarius	species	51112	Wasatchian		55.8	50.3	11717
470435	occ			46765	Prolimnocyon atavus	species	50793		Prolimnocyon atavus	species	50793	Wasatchian		55.8	50.3	11717
470448	occ			46766	Pyrocyon dioctetus	species	51278		Pyrocyon dioctetus	species	51278	Wasatchian		55.8	50.3	11717
470476	occ			46768	Arfia shoshoniensis	species	44315		Arfia shoshoniensis	species	51601	Wasatchian		55.8	50.3	11717
470513	occ			46771	Arfia opisthotoma	species	44314		Arfia opisthotoma	species	51597	Wasatchian		55.8	50.3	11717
470526	occ			46772	Arfia shoshoniensis	species	44315		Arfia shoshoniensis	species	51601	Wasatchian		55.8	50.3	11717
470539	occ			46773	Arfia shoshoniensis	species	44315		Arfia shoshoniensis	species	51601	Wasatchian		55.8	50.3	11717
470569	occ			46775	Hyaenodontidae indet.	family	40903		Hyaenodontidae	family	40903	Wasatchian		55.8	50.3	11717
470574	occ			46776	Arfia opisthotoma	species	44314		Arfia opisthotoma	species	51597	Wasatchian		55.8	50.3	11717
470592	occ			46777	Pyrocyon ? dioctetus	species	51278		Pyrocyon dioctetus	species	51278	Wasatchian		55.8	50.3	11717
470593	occ			46778	Arfia opisthotoma	species	44314		Arfia opisthotoma	species	51597	Wasatchian		55.8	50.3	11717
470609	occ			46780	Arfia shoshoniensis	species	44315		Arfia shoshoniensis	species	51601	Wasatchian		55.8	50.3	11717
470614	occ			46780	Didelphodus absarokae	species	45712		Didelphodus absarokae	species	45570	Wasatchian		55.8	50.3	11717
470655	occ			46783	Arfia shoshoniensis	species	44315		Arfia shoshoniensis	species	51601	Wasatchian		55.8	50.3	11717
470671	occ			46784	Prototomus phobos	species	51110		Prototomus phobos	species	51110	Wasatchian		55.8	50.3	11717
470704	occ			46787	Arfia shoshoniensis	species	44315		Arfia shoshoniensis	species	51601	Wasatchian		55.8	50.3	11717
470728	occ			46789	Arfia opisthotoma	species	44314		Arfia opisthotoma	species	51597	Wasatchian		55.8	50.3	11717
470764	occ			46792	Arfia shoshoniensis	species	44315		Arfia shoshoniensis	species	51601	Wasatchian		55.8	50.3	11717
470790	occ			46792	Prototomus martis	species	51108		Prototomus martis	species	51108	Wasatchian		55.8	50.3	11717
470791	occ			46792	Prototomus phobos	species	51110		Prototomus phobos	species	51110	Wasatchian		55.8	50.3	11717
470808	occ			46794	Arfia shoshoniensis	species	44315		Arfia shoshoniensis	species	51601	Wasatchian		55.8	50.3	11717
470825	occ			46795	Arfia opisthotoma	species	44314		Arfia opisthotoma	species	51597	Wasatchian		55.8	50.3	11717
470848	occ			46797	Arfia opisthotoma	species	44314		Arfia opisthotoma	species	51597	Wasatchian		55.8	50.3	11717
470871	occ			46798	Arfia opisthotoma	species	44314		Arfia opisthotoma	species	51597	Wasatchian		55.8	50.3	11717
470890	occ			46800	Arfia opisthotoma	species	44314		Arfia opisthotoma	species	51597	Wasatchian		55.8	50.3	11717
470911	occ			46801	Arfia opisthotoma	species	44314		Arfia opisthotoma	species	51597	Wasatchian		55.8	50.3	11717
470927	occ			46803	Arfia shoshoniensis	species	44315		Arfia shoshoniensis	species	51601	Wasatchian		55.8	50.3	11717
470985	occ			46807	Arfia shoshoniensis	species	44315		Arfia shoshoniensis	species	51601	Wasatchian		55.8	50.3	11717
470992	occ			46807	Didelphodus absarokae	species	45712		Didelphodus absarokae	species	45570	Wasatchian		55.8	50.3	11717
471005	occ			46807	Prototomus phobos	species	51110		Prototomus phobos	species	51110	Wasatchian		55.8	50.3	11717
471009	occ			46808	Arfia shoshoniensis	species	44315		Arfia shoshoniensis	species	51601	Wasatchian		55.8	50.3	11717
471033	occ			46809	Arfia opisthotoma	species	44314		Arfia opisthotoma	species	51597	Wasatchian		55.8	50.3	11717
471034	occ			46809	Arfia shoshoniensis	species	44315		Arfia shoshoniensis	species	51601	Wasatchian		55.8	50.3	11717
471060	occ			46809	Prolimnocyon atavus	species	50793		Prolimnocyon atavus	species	50793	Wasatchian		55.8	50.3	11717
471061	occ			46809	Prototomus phobos	species	51110		Prototomus phobos	species	51110	Wasatchian		55.8	50.3	11717
471071	occ			46810	Didelphodus absarokae	species	45712		Didelphodus absarokae	species	45570	Wasatchian		55.8	50.3	11717
471091	occ			46811	Prototomus sp.	genus	40937		Prototomus	genus	40937	Wasatchian		55.8	50.3	11717
471107	occ			46813	Arfia shoshoniensis	species	44315		Arfia shoshoniensis	species	51601	Wasatchian		55.8	50.3	11717
471125	occ			46814	Arfia shoshoniensis	species	44315		Arfia shoshoniensis	species	51601	Wasatchian		55.8	50.3	11717
471146	occ			46814	Prototomus robustus	species	51111		Prototomus robustus	species	50800	Wasatchian		55.8	50.3	11717
471185	occ			46818	Acarictis ? ryani	species	43697		Acarictis ryani	species	43697	Wasatchian		55.8	50.3	11717
471186	occ			46818	Arfia shoshoniensis	species	44315		Arfia shoshoniensis	species	51601	Wasatchian		55.8	50.3	11717
471203	occ			46819	Arfia shoshoniensis	species	44315		Arfia shoshoniensis	species	51601	Wasatchian		55.8	50.3	11717
471220	occ			46819	Prototomus martis	species	51108		Prototomus martis	species	51108	Wasatchian		55.8	50.3	11717
471221	occ			46819	Prototomus phobos	species	51110		Prototomus phobos	species	51110	Wasatchian		55.8	50.3	11717
471228	occ			46820	Didelphodus absarokae	species	45712		Didelphodus absarokae	species	45570	Wasatchian		55.8	50.3	11717
471241	occ			46820	Prolimnocyon atavus	species	50793		Prolimnocyon atavus	species	50793	Wasatchian		55.8	50.3	11717
471267	occ			46823	Arfia zele	species	44316		Arfia zele	species	44316	Wasatchian		55.8	50.3	11717
471278	occ			46824	Arfia shoshoniensis	species	44315		Arfia shoshoniensis	species	51601	Wasatchian		55.8	50.3	11717
471299	occ			46825	Prototomus robustus	species	51111		Prototomus robustus	species	50800	Wasatchian		55.8	50.3	11717
471308	occ			46826	Prototomus secundarius	species	51112		Prototomus secundarius	species	51112	Wasatchian		55.8	50.3	11717
471311	occ			46827	Prolimnocyon antiguus	species	40952	species not entered	Prolimnocyon	genus	40952	Wasatchian		55.8	50.3	11717
471356	occ			46831	Prolimnocyon atavus	species	50793		Prolimnocyon atavus	species	50793	Wasatchian		55.8	50.3	11717
471357	occ			46831	Prototomus ? sp.	genus	40937		Prototomus	genus	40937	Wasatchian		55.8	50.3	11717
471362	occ			46832	Arfia opisthotoma	species	44314		Arfia opisthotoma	species	51597	Wasatchian		55.8	50.3	11717
471385	occ			46834	Galecyon ? mordax	species	46576		Galecyon mordax	species	51595	Wasatchian		55.8	50.3	11717
471395	occ			46834	Prototomus phobos	species	51110		Prototomus phobos	species	51110	Wasatchian		55.8	50.3	11717
471402	occ			46835	Prototomus phobos	species	51110		Prototomus phobos	species	51110	Wasatchian		55.8	50.3	11717
471439	occ			46838	Prototomus phobos	species	51110		Prototomus phobos	species	51110	Wasatchian		55.8	50.3	11717
471454	occ			46840	Arfia opisthotoma	species	44314		Arfia opisthotoma	species	51597	Wasatchian		55.8	50.3	11717
471478	occ			46843	Prototomus robustus	species	51111		Prototomus robustus	species	50800	Wasatchian		55.8	50.3	11717
471481	occ			46844	Arfia shoshoniensis	species	44315		Arfia shoshoniensis	species	51601	Wasatchian		55.8	50.3	11717
471499	occ			46845	Didelphodus absarokae	species	45712		Didelphodus absarokae	species	45570	Wasatchian		55.8	50.3	11717
471560	occ			46849	Prolimnocyon atavus	species	50793		Prolimnocyon atavus	species	50793	Wasatchian		55.8	50.3	11717
474190	occ			12841	Cynohyaenodon sp.	genus	40911		Cynohyaenodon	genus	40911	Priabonian		38	33.9	7272
474297	occ			12847	Proviverra ? sp.	genus	40938		Proviverra	genus	40938	Bartonian		41.3	38	12522
474340	occ			12849	Prototomus minor ?	species	40937	species not entered	Prototomus	genus	40937	Priabonian		38	33.9	7272
474341	occ			12849	Hyaenodon minor	species	424630		Hyaenodon minor	species	424630	Priabonian		38	33.9	7272
474433	occ			12850	Cynohyaenodon sp.	genus	40911		Cynohyaenodon	genus	40911	Late Eocene		37.2	33.9	7272
474434	occ			12850	Hyaenodon brachyrhynchus	species	40917	species not entered	Hyaenodon	genus	40917	Late Eocene		37.2	33.9	7272
474435	occ			12850	Hyaenodon minor	species	424630		Hyaenodon minor	species	424630	Late Eocene		37.2	33.9	7272
474436	occ			12850	Hyaenodon requieni	species	40917	species not entered	Hyaenodon	genus	40917	Late Eocene		37.2	33.9	7272
486440	occ			48712	Hyaenodontidae ? indet.	family	40903		Hyaenodontidae	family	40903	Middle Miocene		15.97	11.608	12990
492236	occ			31764	Hyaenodon sp.1 informal	species	40917	species not entered	Hyaenodon	genus	40917	Priabonian		38	33.9	12515
492266	occ			31760	Pterodon sp.	genus	40940		Pterodon	genus	40940	Priabonian		38	33.9	13339
492267	occ			31760	Hyaenodon aff. minor	species	424630		Hyaenodon minor	species	424630	Priabonian		38	33.9	13339
492268	occ			31760	Hyaenodon aff. requieni	species	40917	species not entered	Hyaenodon	genus	40917	Priabonian		38	33.9	13339
492297	occ			31741	Prodissopsalis theriodis	species	347692	recombined as	Eurotherium theriodis	species	347692	Bartonian		41.3	38	13346
492298	occ			31741	Prodissopsalis ginsburgi	species	40934	species not entered	Prodissopsalis	genus	40934	Bartonian		41.3	38	13346
492299	occ			31741	Prodissopsalis sp.	genus	40934		Prodissopsalis	genus	40934	Bartonian		41.3	38	13346
492300	occ			31741	"Hyaenodon" schlosseri	species	40917	species not entered	Hyaenodon	genus	40917	Bartonian		41.3	38	13346
492301	occ			31741	cf. Pterodon sp.	genus	40940		Pterodon	genus	40940	Bartonian		41.3	38	13346
502609	occ			11797	Dissopsalis sp.	genus	40912		Dissopsalis	genus	40912	MN 6	MN 7 + 8	13.65	11.1	13624
528322	occ			53972	Hyaenodon pervagus	species	334742		Hyaenodon pervagus	species	334742	Early Oligocene		33.9	28.4	14564
569050	occ	32909		59733	Masrasector cf. ligabuei	species	362050		Masrasector ligabuei	species	362050	Bartonian	Priabonian	41.3	33.9	60815
571553	occ			59933	Limnocyon n. sp. cuspidens	species	80532		Limnocyon cuspidens	species	80532	Bridgerian		50.3	46.2	17213
572693	occ	33384		60127	Masrasector n. sp. nananubis	species	352290		Masrasector nananubis	species	352290	Rupelian		33.9	28.1	62204
572694	occ			60127	"Metasinopa" n. sp. sp.	genus	40926		Metasinopa	genus	40926	Rupelian		33.9	28.1	17279
572695	occ			60127	Apterodon n. sp. sp.	genus	40908		Apterodon	genus	40908	Rupelian		33.9	28.1	17279
572696	occ	32903		60127	Akhnatenavus n. sp. nefertiticyon	species	347509		Akhnatenavus nefertiticyon	species	347509	Rupelian		33.9	28.1	60781
572709	occ			41320	Kyawdawia lupina	species	80834		Kyawdawia lupina	species	80834	Bartonian		41.3	38	17282
572710	occ			41393	Kyawdawia lupina	species	80834		Kyawdawia lupina	species	80834	Bartonian		41.3	38	17282
572711	occ			12960	Pterodon syrtos	species	80836		Pterodon syrtos	species	80836	Rupelian		33.9	28.1	17283
572712	occ			12950	Metapterodon n. sp. schlosseri	species	80837		Metapterodon schlosseri	species	80837	Rupelian		33.9	28.1	17283
609494	occ	19341		46097	Apterodon n. sp. intermedius	species	94164		Apterodon intermedius	species	94164	MP 22		33.9	28.4	19861
613750	occ			65960	Hyaenodon sp.	genus	40917		Hyaenodon	genus	40917	Rupelian		33.9	28.1	11955
613751	occ			65960	Pterodon africanus	species	86255		Pterodon africanus	species	86255	Rupelian		33.9	28.1	11955
613752	occ			65960	Apterodon macrognathus	species	86257		Apterodon macrognathus	species	62985	Rupelian		33.9	28.1	11955
613753	occ			65960	Sinopa n. sp. ethiopica	species	86258		Sinopa ethiopica	species	86258	Rupelian		33.9	28.1	11955
623666	occ			31767	Hyaenodon dubius	species	347809		Hyaenodon dubius	species	347809	Early Oligocene		33.9	28.4	19145
623667	occ			31767	Hyaenodon leptorhynchus	species	57925		Hyaenodon leptorhynchus	species	57925	Early Oligocene		33.9	28.4	19145
633353	occ	32915		68174	Prototomus girardoti	species	331776		Prototomus girardoti	species	331776	Ypresian		56	47.8	60840
633389	occ			68176	n. gen. Boualitomus n. sp. marocanensis	species	91843		Boualitomus marocanensis	species	91843	Selandian		61.6	59.2	19608
638362	occ			15454	Prolimnocyon elisabethae	species	50796	subjective synonym of	Prolimnocyon antiquus	species	50792	Wasatchian		55.8	50.3	19815
641027	occ			69116	Hyainailouros sulzeri	species	97045		Hyainailouros sulzeri	species	97045	MN 4		16.9	15.97	19926
643930	occ			69540	Hyainailouros bugtiensis	species	97049		Hyainailouros bugtiensis	species	97049	MN 4		16.9	15.97	23349
650527	occ			49102	Hyainailouros sulzeri	species	97045		Hyainailouros sulzeri	species	97045	MN 4		16.9	15.97	23602
650878	occ			70361	Hyainailouros sulzeri	species	97045		Hyainailouros sulzeri	species	97045	Early Miocene		23.03	15.97	23602
654454	occ			53970	Megistotherium osteothlastes	species	97043		Megistotherium osteothlastes	species	97043	MN 4		16.9	15.97	23705
654455	occ			53970	Hyainailouros n. sp. fortaui	species	97044	species not entered	Hyainailouros	genus	97044	MN 4		16.9	15.97	23705
654456	occ			53970	n. gen. Buhakia n. sp. moghraensis	species	97053		Buhakia moghraensis	species	97053	MN 4		16.9	15.97	23705
654458	occ			70646	cf. Teratodon sp.	genus	40946		Teratodon	genus	40946	Early Miocene		23.03	15.97	23705
655650	occ			70807	Metapterodon n. sp. stromeri	species	97200		Metapterodon stromeri	species	97200	Early Miocene		23.03	15.97	23744
655663	occ	19256		70808	Hyainailouros nyanzae	species	97051		Hyainailouros nyanzae	species	97051	Early Miocene		23.03	15.97	23745
663388	occ			71433	Megalopterodon sp.	genus	253651		Megalopterodon	genus	253651	Late Oligocene		28.4	23.03	24150
663457	occ			71443	Hyainailouros cf. sulzeri	species	97045		Hyainailouros sulzeri	species	97045	Langhian		15.97	13.82	24155
663458	occ			71444	Hyainailouros cf. sulzeri	species	97045		Hyainailouros sulzeri	species	97045	Langhian		15.97	13.82	24155
663459	occ			71451	Hyainailouros cf. sulzeri	species	97045		Hyainailouros sulzeri	species	97045	Serravallian		13.82	11.62	24155
663460	occ			71449	cf. Pterodon sp.	genus	40940		Pterodon	genus	40940	Serravallian		13.82	11.62	24155
697529	occ			41108	Orienspterodon dahkoensis	species	106784		Orienspterodon dahkoensis	species	115878	Bartonian		41.3	38	25258
717352	occ			77014	Glibzegdouia tabelbalaensis	species	343241		Glibzegdouia tabelbalaensis	species	343241	Ypresian	Lutetian	56	41.3	26064
717393	occ			77016	Glibzegdouia tabelbalaensis	species	343241		Glibzegdouia tabelbalaensis	species	343241	Ypresian	Lutetian	56	41.3	26064
721495	occ			16207	Protopsalis sp.	genus	40964		Protopsalis	genus	40964	Bridgerian		50.3	46.2	26208
726448	occ			41456	Kyawdawia lupina	species	80834		Kyawdawia lupina	species	80834	Bartonian		41.3	38	26188
726449	occ			41143	Kyawdawia lupina	species	80834		Kyawdawia lupina	species	80834	Bartonian		41.3	38	26188
726450	occ			78056	Kyawdawia lupina	species	80834		Kyawdawia lupina	species	80834	Bartonian		41.3	38	26188
726451	occ			78057	Hyaenodontidae indet.	family	40903		Hyaenodontidae	family	40903	Bartonian		41.3	38	26188
727617	occ			78233	Hyaenodon sp.	genus	40917		Hyaenodon	genus	40917	Lutetian		47.8	41.3	26337
737173	occ			79200	Didelphodus sp.	genus	40236		Didelphodus	genus	40236	Early Eocene		55.8	48.6	26559
802824	occ			87341	Hyaenodon sp.	genus	40917		Hyaenodon	genus	40917	Burdigalian		20.44	15.97	29413
805503	occ			16614	Sinopa major	species	51593		Sinopa major	species	51593	Uintan		46.2	40.4	29561
805653	occ			87963	Paratritemnodon n. sp. jandewalensis	species	144280		Paratritemnodon jandewalensis	species	144280	Lutetian		47.8	41.3	11799
825151	occ			55494	n. gen. Indohyaenodon n. sp. raoi	species	152716		Indohyaenodon raoi	species	152716	Ypresian		56	47.8	30579
829402	occ			91467	Hyaenodon sp.	genus	40917		Hyaenodon	genus	40917	MP 21		33.9	28.4	30811
837317	occ	32918		92838	Parvagula palulae	species	347699		Parvagula palulae	species	347699	Early Eocene		55.8	48.6	60843
856135	occ			95142	Paratritemnodon jandewalensis	species	144280		Paratritemnodon jandewalensis	species	144280	Lutetian		47.8	41.3	32320
1051988	occ			129895	Thinocyon mustelinus	species	52251	subjective synonym of	Thinocyon velox	species	52253	Bridgerian		50.3	46.2	42170
1051989	occ			129895	Sinopa sp.	genus	40944		Sinopa	genus	40944	Bridgerian		50.3	46.2	42170
1072587	occ			133217	n. gen. Lahimia n. sp. selloumi	species	246618		Lahimia selloumi	species	246618	Selandian		61.6	59.2	42871
1072767	occ			88301	n. gen. Tinerhodon n. sp. disputatum	species	91845	corrected to	Tinerhodon disputatus	species	91845	Thanetian		59.2	56	42891
1072768	occ			133241	Tinerhodon disputatum	species	91845	corrected to	Tinerhodon disputatus	species	91845	Thanetian		59.2	56	42891
1072769	occ			88301	cf. Tinerhodon disputatum	species	91845	corrected to	Tinerhodon disputatus	species	91845	Thanetian		59.2	56	42891
1072770	occ			88301	Proviverrinae ? indet.	subfamily	58760		Proviverrinae	subfamily	58760	Thanetian		59.2	56	42891
1073352	occ			133367	Hyaenodontidae indet.	family	40903		Hyaenodontidae	family	40903	Thanetian	Early Eocene	59.2	48.6	42930
1073552	occ			133389	Prolimnocyon n. sp. chowi	species	115879		Prolimnocyon chowi	species	115879	Late Paleocene		58.7	55.8	29386
1073598	occ			133399	Sinopa sp.	genus	40944		Sinopa	genus	40944	Late Paleocene		58.7	55.8	42957
1074692	occ	32846		68021	Apterodon n. sp. rauenbergensis	species	348850		Apterodon rauenbergensis	species	348850	Rupelian		33.9	28.1	61322
1118568	occ			31751	Hyaenodon minor	species	424630		Hyaenodon minor	species	424630	Priabonian		38	33.9	46140
1149003	occ			21725	n. gen. Anasinopa n. sp. leakeyi	species	272060		Anasinopa leakeyi	species	272060	Burdigalian		20.44	15.97	47344
1149004	occ			21725	Metapterodon kaiseri	species	97201		Metapterodon kaiseri	species	97201	Burdigalian		20.44	15.97	47344
1149005	occ			21725	Metapterodon n. sp. zadoki	species	97202	recombined as	Isohyaenodon zadoki	species	97202	Burdigalian		20.44	15.97	47344
1149006	occ			21725	Pterodon africanus	species	86255		Pterodon africanus	species	86255	Burdigalian		20.44	15.97	47344
1149007	occ			21725	Pterodon nyanzae	species	272072		Pterodon nyanzae	species	272072	Burdigalian		20.44	15.97	47344
1149008	occ			21725	n. gen. Leakitherium n. sp. hiwegi	species	272073		Leakitherium hiwegi	species	272073	Burdigalian		20.44	15.97	47344
1149009	occ			21725	Hyaenodon (Isohyaenodon) andrewsi	species	272075		Hyaenodon (Isohyaenodon) andrewsi	species	272075	Burdigalian		20.44	15.97	47344
1149010	occ			21725	Hyaenodon (Isohyaenodon) matthewi	species	272076		Hyaenodon (Isohyaenodon) matthewi	species	272076	Burdigalian		20.44	15.97	47344
1149011	occ			21725	Hyaenodon (Isohyaenodon) n. sp. pilgrimi	species	272077		Hyaenodon (Isohyaenodon) pilgrimi	species	272077	Burdigalian		20.44	15.97	47344
1149020	occ	34431		28441	Hyainailouros napakensis	species	97050		Hyainailouros napakensis	species	97050	Burdigalian		20.44	15.97	64590
1149021	occ			28441	Metasinopa napaki	species	272063		Metasinopa napaki	species	272063	Burdigalian		20.44	15.97	47344
1149171	occ			122454	Hyaenodon (Isohyaenodon) andrewsi	species	272075		Hyaenodon (Isohyaenodon) andrewsi	species	272075	Burdigalian		20.44	15.97	47344
1149176	occ			21724	Pterodon n. sp. nyanzae	species	272072		Pterodon nyanzae	species	272072	Early Miocene		23.03	15.97	47344
1149177	occ			21724	Hyaenodon (Isohyaenodon) andrewsi	species	272075		Hyaenodon (Isohyaenodon) andrewsi	species	272075	Early Miocene		23.03	15.97	47344
1149188	occ			21736	Anasinopa leakeyi	species	272060		Anasinopa leakeyi	species	272060	Early Miocene		23.03	15.97	47344
1149194	occ			21726	Teratodon spekei	species	272056		Teratodon spekei	species	272056	Burdigalian		20.44	15.97	47344
1149195	occ			21726	Teratodon n. sp. enigmae	species	272058		Teratodon enigmae	species	272058	Burdigalian		20.44	15.97	47344
1149196	occ			21726	Hyaenodon (Isohyaenodon) andrewsi	species	272075		Hyaenodon (Isohyaenodon) andrewsi	species	272075	Burdigalian		20.44	15.97	47344
1149197	occ			21726	Hyaenodon (Isohyaenodon) n. sp. matthewsi	species	272074	species not entered	Hyaenodon (Isohyaenodon)	subgenus	272074	Burdigalian		20.44	15.97	47344
1149198	occ			21726	Hyaenodon (Isohyaenodon) pilgrimi	species	272077		Hyaenodon (Isohyaenodon) pilgrimi	species	272077	Burdigalian		20.44	15.97	47344
1149202	occ			21721	n. gen. Teratodon n. sp. spekei	species	272056		Teratodon spekei	species	272056	Early Miocene		23.03	15.97	47344
1149215	occ			146599	Anasinopa leakeyi	species	272060		Anasinopa leakeyi	species	272060	Burdigalian		20.44	15.97	47344
1149227	occ			146600	Anasinopa leakeyi	species	272060		Anasinopa leakeyi	species	272060	Early Miocene		23.03	15.97	47344
1149228	occ	34430		146600	Buhakia sp. I informal	genus	97052	obsolete variant of	Buhakia	genus	97052	Early Miocene		23.03	15.97	64590
1149230	occ			146601	n. gen. Metapterodon n. sp. kaiseri	species	97201		Metapterodon kaiseri	species	97201	Early Miocene		23.03	15.97	47344
1149248	occ			122454	Anasinopa leakeyi	species	272060		Anasinopa leakeyi	species	272060	Burdigalian		20.44	15.97	47354
1149249	occ			122454	Hyaenodon andrewsi	species	272075	obsolete variant of	Hyaenodon (Isohyaenodon) andrewsi	species	272075	Burdigalian		20.44	15.97	47354
1149250	occ			122454	Hyaenodontidae indet.	family	40903		Hyaenodontidae	family	40903	Burdigalian		20.44	15.97	47354
1149268	occ			28441	Isohyaenodon pilgrimi	species	97206		Isohyaenodon pilgrimi	species	97206	Burdigalian		20.44	15.97	47356
1149269	occ	34433		28441	n. gen. Sectisodon n. sp. occultus	species	365511		Sectisodon occultus	species	365511	Burdigalian		20.44	15.97	64590
1149270	occ			28441	Leakitherium sp.	genus	40922		Leakitherium	genus	40922	Burdigalian		20.44	15.97	47356
1149271	occ			28441	Teratodon spekei	species	272056		Teratodon spekei	species	272056	Burdigalian		20.44	15.97	47356
1149274	occ			28441	Prionogale breviceps	species	272314		Prionogale breviceps	species	272314	Burdigalian		20.44	15.97	47356
1160064	occ			149173	Pterodon sp.	genus	40940		Pterodon	genus	40940	Lutetian		47.8	41.3	47755
1160065	occ			149173	Proviverrinae indet.	subfamily	58760		Proviverrinae	subfamily	58760	Lutetian		47.8	41.3	47755
1193533	occ			154257	Didelphodus sp.	genus	40236		Didelphodus	genus	40236	Early Eocene		55.8	48.6	49988
1193534	occ			154262	Didelphodus sp.	genus	40236		Didelphodus	genus	40236	Early Eocene		55.8	48.6	49988
1193535	occ			154276	Didelphodus sp.	genus	40236		Didelphodus	genus	40236	Early Eocene		55.8	48.6	49988
1193881	occ			154253	Arfia junnei	species	44313		Arfia junnei	species	44313	Early Eocene		55.8	48.6	49988
1193882	occ			154254	Arfia junnei	species	44313		Arfia junnei	species	44313	Early Eocene		55.8	48.6	49988
1193883	occ			154257	Arfia junnei	species	44313		Arfia junnei	species	44313	Early Eocene		55.8	48.6	49988
1193884	occ			154262	Arfia junnei	species	44313		Arfia junnei	species	44313	Early Eocene		55.8	48.6	49988
1193885	occ			154270	Arfia junnei	species	44313		Arfia junnei	species	44313	Early Eocene		55.8	48.6	49988
1193886	occ			154272	Arfia junnei	species	44313		Arfia junnei	species	44313	Early Eocene		55.8	48.6	49988
1193887	occ			154274	Arfia junnei	species	44313		Arfia junnei	species	44313	Early Eocene		55.8	48.6	49988
1193888	occ			154282	Arfia junnei	species	44313		Arfia junnei	species	44313	Early Eocene		55.8	48.6	49988
1193889	occ			154283	Arfia junnei	species	44313		Arfia junnei	species	44313	Early Eocene		55.8	48.6	49988
1193890	occ			154293	Arfia junnei	species	44313		Arfia junnei	species	44313	Early Eocene		55.8	48.6	49988
1193891	occ			154262	Prototomus deimos	species	51105		Prototomus deimos	species	51105	Early Eocene		55.8	48.6	49988
1193892	occ			154271	Prototomus deimos	species	51105		Prototomus deimos	species	51105	Early Eocene		55.8	48.6	49988
1193893	occ			154262	Prolimnocyon eerius	species	50795		Prolimnocyon eerius	species	50795	Early Eocene		55.8	48.6	49988
1193894	occ			154262	Hyaenodontidae indet.	family	40903		Hyaenodontidae	family	40903	Early Eocene		55.8	48.6	49988
1223248	occ			16198	n. gen. Iridodon n. sp. datzae	species	303094		Iridodon datzae	species	303094	Bridgerian		50.3	46.2	52289
1223261	occ			16198	Prolimnocyon antiquus	species	50792		Prolimnocyon antiquus	species	50792	Bridgerian		50.3	46.2	52289
1223264	occ			16236	Thinocyon medius	species	52249	recombined as	Limnocyon medius	species	47674	Bridgerian		50.3	46.2	52289
1234346	occ			162464	Masrasector n. sp. ligabuei	species	362050		Masrasector ligabuei	species	362050	Early Oligocene		33.9	28.4	52915
1240434	occ			41333	n. gen. Yarshea n. sp. cruenta	species	106902		Yarshea cruenta	species	106902	Bartonian		41.3	38	25273
1240822	occ			163487	Hyaenodon sp.	genus	40917		Hyaenodon	genus	40917	Orellan		33.9	33.3	53322
1264332	occ			16228	Limnocyon n. sp. riparius	species	47677	subjective synonym of	Limnocyon verus	species	47679	Bridgerian		50.3	46.2	54923
1264333	occ			16201	Sinopa n. sp. major	species	51593		Sinopa major	species	51593	Bridgerian		50.3	46.2	54926
1264334	occ			16201	Sinopa minor	species	51594		Sinopa minor	species	51594	Bridgerian		50.3	46.2	54926
1280889	occ			101961	Hemipsalodon grandis	species	46866		Hemipsalodon grandis	species	46866	Chadronian		37.2	33.9	55503
1296650	occ			172927	Thereutherium thylacodes	species	327746		Thereutherium thylacodes	species	327746	MP 26		28.4	23.03	56216
1302070	occ			174031	Metapterodon n. sp. brachycephalus	species	334672		Metapterodon brachycephalus	species	334672	Rupelian		33.9	28.1	57659
1304613	occ			35531	Prototomus n. sp. minimus	species	331775		Prototomus minimus	species	331775	Early Eocene		55.8	48.6	57023
1304614	occ			35531	Prototomus n. sp. girardoti	species	331776		Prototomus girardoti	species	331776	Early Eocene		55.8	48.6	57023
1304615	occ			35531	Arfia n. sp. gingerichi	species	331777		Arfia gingerichi	species	331777	Early Eocene		55.8	48.6	57023
1304616	occ			87947	Arfia gingerichi	species	331777		Arfia gingerichi	species	331777	Ypresian		56	47.8	57023
1304617	occ			87950	Arfia gingerichi	species	331777		Arfia gingerichi	species	331777	Ypresian		56	47.8	57023
1304618	occ			35531	Galecyon n. sp. morloi	species	331780		Galecyon morloi	species	331780	Early Eocene		55.8	48.6	57023
1304619	occ	32916		35538	Galecyon n. sp. gallus	species	347694		Galecyon gallus	species	347694	Early Eocene		55.8	48.6	60840
1304783	occ			174662	Hyainailouros sp.	genus	97044		Hyainailouros	genus	97044	Late Oligocene		28.4	23.03	57046
1304795	occ			174664	n. gen. Mlanyama n. sp. sugu	species	331895		Mlanyama sugu	species	331895	Aquitanian		23.03	20.44	57046
1304820	occ			65077	Apterodon gaudryi	species	98848		Apterodon gaudryi	species	98848	Rupelian		33.9	28.1	57049
1304822	occ			174667	Apterodon n. sp. langebadreae	species	331904		Apterodon langebadreae	species	331904	Bartonian	Late Eocene	41.3	33.9	57049
1304823	occ			174668	Apterodon langebadreae	species	331904		Apterodon langebadreae	species	331904	Bartonian	Late Eocene	41.3	33.9	57049
1304824	occ			174669	Apterodon langebadreae	species	331904		Apterodon langebadreae	species	331904	Bartonian	Late Eocene	41.3	33.9	57049
1304825	occ			174670	Apterodon langebadreae	species	331904		Apterodon langebadreae	species	331904	Bartonian	Late Eocene	41.3	33.9	57049
1304826	occ			174669	Apterodon sp.	genus	40908		Apterodon	genus	40908	Bartonian	Late Eocene	41.3	33.9	57049
1304827	occ			174671	Apterodon sp.	genus	40908		Apterodon	genus	40908	Bartonian	Late Eocene	41.3	33.9	57049
1304852	occ			174672	Apterodon aff. gaudryi	species	98848		Apterodon gaudryi	species	98848	Late Oligocene		28.4	23.03	57050
1304858	occ			174673	Apterodon aff. gaudryi	species	98848		Apterodon gaudryi	species	98848	Late Oligocene		28.4	23.03	57050
1304859	occ			174673	aff. Masrasector sp.	genus	40923		Masrasector	genus	40923	Late Oligocene		28.4	23.03	57050
1304867	occ			166975	Apterodon aff. gaudryi	species	98848		Apterodon gaudryi	species	98848	Late Oligocene		28.4	23.03	57050
1304868	occ			166975	aff. Masrasector sp.	genus	40923		Masrasector	genus	40923	Late Oligocene		28.4	23.03	57050
1305317	occ			174716	Hyaenodon gigas	species	336714		Hyaenodon gigas	species	336714	Late Eocene		37.2	33.9	57083
1305336	occ			73781	Hyaenodon n. sp. eminus	species	332207		Hyaenodon eminus	species	332207	Late Eocene		37.2	33.9	57086
1305355	occ			89041	Propterodon morrisi	species	347879		Propterodon morrisi	species	334741	Middle Eocene		48.6	37.2	57088
1306326	occ			28490	Neoparapterodon sp.	genus	115876		Neoparapterodon	genus	115876	Ypresian		56	47.8	59964
1306372	occ			174918	Hyaenodon sp.	genus	40917		Hyaenodon	genus	40917	Late Eocene		37.2	33.9	57171
1307608	occ			174907	Propterodon n. sp. tongi	species	333265		Propterodon tongi	species	333265	Middle Eocene		48.6	37.2	57271
1307613	occ			175250	Hyaenodontidae indet.	family	40903		Hyaenodontidae	family	40903	Late Eocene		37.2	33.9	57273
1307842	occ			174759	Hyaenodon n. sp. neimongoliensis	species	333347		Hyaenodon neimongoliensis	species	333347	Early Oligocene		33.9	28.4	57318
1308644	occ			175281	cf. Propterodon sp.	genus	40936		Propterodon	genus	40936	Middle Eocene		48.6	37.2	57385
1308698	occ			174738	Propterodon sp.	genus	40936		Propterodon	genus	40936	Middle Eocene		48.6	37.2	57392
1308702	occ			174738	Prolaena parva	species	115880		Prolaena parva	species	115880	Middle Eocene		48.6	37.2	57392
1309357	occ			146601	Hyaenodontidae unnamed species informal	species	40903	species not entered	Hyaenodontidae	family	40903	Early Miocene		23.03	15.97	57517
1309358	occ			168036	Hyaenodontidae unnamed species informal	species	40903	species not entered	Hyaenodontidae	family	40903	Early Miocene		23.03	15.97	57517
1309359	occ			168036	Isohyaenodon sp.	genus	40921		Isohyaenodon	genus	40921	Early Miocene		23.03	15.97	57517
1309360	occ			146601	Isohyaenodon sp.	genus	40921		Isohyaenodon	genus	40921	Early Miocene		23.03	15.97	57517
1309361	occ			70807	Teratodontidae indet.	unranked clade	253647	obsolete variant of	Teratodontinae	unranked clade	253647	Early Miocene		23.03	15.97	57517
1309362	occ			146601	n. gen. Namasector n. sp. soriae	species	334026		Namasector soriae	species	334026	Early Miocene		23.03	15.97	57517
1310178	occ			174759	Hyaenodon sp. 1 informal	species	40917	species not entered	Hyaenodon	genus	40917	Early Oligocene		33.9	28.4	57619
1310179	occ			174759	Hyaenodon sp. 2 informal	species	40917	species not entered	Hyaenodon	genus	40917	Early Oligocene		33.9	28.4	57619
1310618	occ		F	175909	Apterodon altidens	species	98850		Apterodon altidens	species	98850	Rupelian		33.9	28.1	57654
1310620	occ			175910	Apterodon n. sp. saghensis	species	98851		Apterodon saghensis	species	98851	Priabonian		38	33.9	57656
1310621	occ			71941	Hyainailouros sp.	genus	97044		Hyainailouros	genus	97044	Chattian		28.1	23.03	57657
1310622	occ			71984	Koholia atlasense	species	334669		Koholia atlasense	species	334669	Ypresian		56	47.8	57658
1310623	occ			71943	Masrasector aegypticum	species	334670		Masrasector aegypticum	species	334670	Rupelian		33.9	28.1	57396
1310719	occ			175420	Apterodon macrognathus	species	86257		Apterodon macrognathus	species	62985	Rupelian		33.9	28.1	57659
1310720	occ			175420	Pterodon n. sp. leptognathus	species	334748		Pterodon leptognathus	species	334748	Rupelian		33.9	28.1	57659
1310721	occ			175420	Pterodon n. sp. phiomensis	species	334750		Pterodon phiomensis	species	334750	Rupelian		33.9	28.1	57659
1310722	occ			175420	Pterodon africanus	species	86255		Pterodon africanus	species	86255	Rupelian		33.9	28.1	17283
1310723	occ			12968	Pterodon sp.	genus	40940		Pterodon	genus	40940	Rupelian		33.9	28.1	17283
1310724	occ			175420	Metapterodon schlosseri	species	80837		Metapterodon schlosseri	species	80837	Rupelian		33.9	28.1	17283
1310759	occ			109067	Paracynohyaenodon n. sp. morrisi	species	334741	recombined as	Propterodon morrisi	species	334741	Irdinmanhan		48.6	37.2	57672
1310760	occ			53979	Hyaenodon n. sp. pervagus	species	334742		Hyaenodon pervagus	species	334742	Early Oligocene		33.9	28.4	57672
1311619	occ			39014	Allopterodon minor	species	425139		Allopterodon minor	species	425139	Bartonian		41.3	38	57773
1314848	occ			118482	Limnocyoninae indet.	subfamily	80531		Limnocyoninae	subfamily	80531	Wasatchian		55.8	50.3	58065
1314898	occ			15673	Limnocyoninae indet.	subfamily	80531		Limnocyoninae	subfamily	80531	Wasatchian		55.8	50.3	58065
1315303	occ			152082	Hyaenodon chunkhtensis	species	336711		Hyaenodon chunkhtensis	species	336711	Late Eocene		37.2	33.9	58131
1315304	occ			176360	Hyaenodon n. sp. chunkhtensis	species	336711		Hyaenodon chunkhtensis	species	336711	Early Oligocene		33.9	28.4	58131
1315305	occ			176016	n. gen. Megalopterodon n. sp. mongoliensis	species	336712	recombined as	Hyaenodon mongoliensis	species	336712	Late Eocene		37.2	33.9	58132
1315306	occ			176016	Hyaenodon eminus	species	332207		Hyaenodon eminus	species	332207	Late Eocene		37.2	33.9	58132
1315307	occ			174716	Hyaenodon eminus	species	332207		Hyaenodon eminus	species	332207	Late Eocene		37.2	33.9	58133
1315308	occ			174716	Hyaenodon pervagus	species	334742		Hyaenodon pervagus	species	334742	Late Eocene		37.2	33.9	58133
1315309	occ			174716	Hyaenodon incertus	species	115872		Hyaenodon incertus	species	115872	Late Eocene		37.2	33.9	58133
1315310	occ			174716	Hyaenodon mongoliensis	species	336713		Hyaenodon mongoliensis	species	336712	Late Eocene		37.2	33.9	58133
1315311	occ			174716	Hyaenodon sp.	genus	40917		Hyaenodon	genus	40917	Late Eocene		37.2	33.9	58133
1315312	occ			176360	Hyaenodon pervagus	species	334742		Hyaenodon pervagus	species	334742	Early Oligocene		33.9	28.4	58133
1315313	occ			176016	Hyaenodon pervagus	species	334742		Hyaenodon pervagus	species	334742	Late Eocene		37.2	33.9	58133
1315314	occ			73808	Hyaenodon pervagus	species	334742		Hyaenodon pervagus	species	334742	Ulangochuian		37.2	33.9	58133
1315315	occ			73808	Hyaenodon incertus	species	115872		Hyaenodon incertus	species	115872	Ulangochuian		37.2	33.9	58133
1315316	occ			73811	Hyaenodon mongoliensis	species	336713		Hyaenodon mongoliensis	species	336712	Ulangochuian		37.2	33.9	58133
1315506	occ			176545	Propterodon morrisi	species	347879		Propterodon morrisi	species	334741	Middle Eocene		48.6	37.2	58159
1315544	occ			174715	Pterodon exploratus	species	115873	subjective synonym of	Hyaenodon incertus	species	115872	Late Eocene		37.2	33.9	58159
1315549	occ	32196		174715	Hyaenodon sp.	genus	40917		Hyaenodon	genus	40917	Late Eocene		37.2	33.9	58452
1315550	occ			174715	Hyaenodon gigas	species	336714		Hyaenodon gigas	species	336714	Late Eocene		37.2	33.9	58159
1315571	occ			176559	Hyaenodon indet.	genus	40917		Hyaenodon	genus	40917	Early Oligocene		33.9	28.4	58159
1315588	occ			176016	Hyaenodon sp.	genus	40917		Hyaenodon	genus	40917	Late Eocene		37.2	33.9	58159
1315596	occ			176360	Hyaenodon sp.	genus	40917		Hyaenodon	genus	40917	Early Oligocene		33.9	28.4	58159
1318042	occ			28792	cf. Propterodon morrisi	species	347879		Propterodon morrisi	species	334741	Middle Eocene		48.6	37.2	58466
1318132	occ			174962	Pterodon n. sp. hyaenoides	species	115874		Pterodon hyaenoides	species	115874	Middle Eocene		48.6	37.2	50180
1332541	occ			42165	Orienspterodon dahkoensis	species	106784		Orienspterodon dahkoensis	species	115878	Middle Eocene		48.6	37.2	25237
1332544	occ			179573	Pterodon n. sp. dahkoensis	species	115878	recombined as	Orienspterodon dahkoensis	species	115878	Middle Eocene		48.6	37.2	60756
1332791	occ			36612	Glibzegdouia tabelbalaensis	species	343241		Glibzegdouia tabelbalaensis	species	343241	Ypresian	Lutetian	56	41.3	59480
1332792	occ			77014	n. gen. Furodon n. sp. crocheti	species	343261		Furodon crocheti	species	343261	Ypresian	Lutetian	56	41.3	59480
1332793	occ			77019	n. gen. Parvavorodon n. sp. gheerbranti	species	343267		Parvavorodon gheerbranti	species	343267	Ypresian	Lutetian	56	41.3	59480
1337318	occ			41331	Yarshea cruenta	species	106902		Yarshea cruenta	species	106902	Bartonian		41.3	38	25277
1337730	occ			180566	Indohyaenodon raoi	species	152716		Indohyaenodon raoi	species	152716	Ypresian		56	47.8	59914
1337745	occ			180536	Paratritemnodon indicus	species	144281		Paratritemnodon indicus	species	144281	Lutetian		47.8	41.3	59922
1337746	occ			180572	Paratritemnodon indicus	species	144281		Paratritemnodon indicus	species	144281	Lutetian		47.8	41.3	59922
1338089	occ			180629	Hyainailouros sulzeri	species	97045		Hyainailouros sulzeri	species	97045	Early Miocene		23.03	15.97	59924
1338244	occ			71665	Sinopa n. sp. jilinia	species	345547		Sinopa jilinia	species	345547	Lutetian		47.8	41.3	59963
1338245	occ			93596	Pterodon n. sp. rechetovi	species	115875	recombined as	Neoparapterodon rechetovi	species	115875	Middle Eocene		48.6	37.2	58159
1338246	occ			28490	n. gen. Isphanatherium n. sp. ferganensis	species	345550		Isphanatherium ferganensis	species	345550	Ypresian		56	47.8	59964
1338247	occ			37206	Arfia n. sp. langebadreae	species	115882		Arfia langebadreae	species	115882	Bumbanian		55.8	48.6	59965
1338248	occ			37206	Prototomus ? sp.	genus	40937		Prototomus	genus	40937	Bumbanian		55.8	48.6	59965
1339795	occ			180951	Hyaenodon sp.	genus	40917		Hyaenodon	genus	40917	Early Oligocene		33.9	28.4	60085
1339803	occ			180952	Hyaenodon sp.	genus	40917		Hyaenodon	genus	40917	Early Oligocene		33.9	28.4	60085
1342384	occ			181545	Apterodon sp.	genus	40908		Apterodon	genus	40908	Priabonian		38	33.9	60370
1342392	occ			181549	Apterodon sp.	genus	40908		Apterodon	genus	40908	Priabonian		38	33.9	60370
1345955	occ			182236	aff. Proviverra sp.	genus	40938		Proviverra	genus	40938	MP 10		55.8	48.6	60616
1347603	occ			182572	Hyaenodon sp.	genus	40917		Hyaenodon	genus	40917	Late Eocene		37.2	33.9	60749
1347609	occ			182574	Hyaenodon sp.	genus	40917		Hyaenodon	genus	40917	Late Eocene		37.2	33.9	60749
1347637	occ			175583	Thinocyon n. sp. sichowensis	species	115881		Thinocyon sichowensis	species	115881	Middle Eocene		48.6	37.2	60756
1347638	occ			180849	Pterodon cf. dahkoensis	species	115878	recombined as	Orienspterodon dahkoensis	species	115878	Middle Eocene		48.6	37.2	60756
1347641	occ			46193	Propterodon irdinensis	species	142991	subjective synonym of	Propterodon morrisi	species	334741	Middle Eocene		48.6	37.2	60756
1347756	occ			60127	n. gen. Brychotherium n. sp. ephalmos	species	347508		Brychotherium ephalmos	species	347508	Rupelian		33.9	28.1	60781
1347888	occ			87795	Furodon crocheti	species	343261		Furodon crocheti	species	343261	Ypresian	Lutetian	56	41.3	60815
1347889	occ			87795	Parvavorodon gheerbranti	species	343267		Parvavorodon gheerbranti	species	343267	Ypresian	Lutetian	56	41.3	60815
1347890	occ			59733	Hyainailourinae indet.	unranked clade	97041		Hyainailourinae	unranked clade	97041	Bartonian	Priabonian	41.3	33.9	60815
1347891	occ			87795	Teratodontinae indet.	unranked clade	343244		Teratodontinae	unranked clade	253647	Ypresian	Lutetian	56	41.3	60815
1347971	occ			35535	Morlodon vellerei	species	347657		Morlodon vellerei	species	347657	Ypresian		56	47.8	60835
1347972	occ			84997	Morlodon vellerei	species	347657		Morlodon vellerei	species	347657	MP 8 + 9		55.8	48.6	60835
1347973	occ			182640	n. gen. Morlodon n. sp. vellerei	species	347657		Morlodon vellerei	species	347657	MP 8 + 9		55.8	48.6	60835
1347974	occ			181653	n. gen. Francotherium n. sp. lindgreni	species	347665	recombined as	Oxyaenoides lindgreni	species	347665	Ypresian		56	47.8	60942
1347975	occ			35540	Oxyaenoides lindgreni	species	347666		Oxyaenoides lindgreni	species	347665	Ypresian		56	47.8	60836
1347976	occ			35540	Oxyaena n. sp. menui	species	347668	recombined as	Matthodon menui	species	347668	Ypresian		56	47.8	60942
1347977	occ			181653	Matthodon menui	species	347669		Matthodon menui	species	347668	Ypresian		56	47.8	60836
1347978	occ			35539	Matthodon menui	species	347669		Matthodon menui	species	347668	Ypresian		56	47.8	60836
1347979	occ			181639	Matthodon menui	species	347669		Matthodon menui	species	347668	Ypresian		56	47.8	60836
1347980	occ			73387	Matthodon menui	species	347669		Matthodon menui	species	347668	Ypresian		56	47.8	60836
1347982	occ			35539	Leonhardtina n. sp. godinoti	species	347674		Leonhardtina godinoti	species	347674	Ypresian		56	47.8	60836
1347984	occ			35533	n. gen. Minimovellentodon n. sp. russelli	species	347678		Minimovellentodon russelli	species	347678	Ypresian		56	47.8	60836
1347985	occ			35538	Proviverra n. sp. eisenmanni	species	347680	recombined as	Eoproviverra eisenmanni	species	347680	Early Eocene		55.8	48.6	60837
1347992	occ			35538	Didelphodus cf. absarokae	species	45712		Didelphodus absarokae	species	45570	Early Eocene		55.8	48.6	60837
1348010	occ			78236	n. gen. Preregidens n. sp. langebadrae	species	347691		Preregidens langebadrae	species	347691	Ypresian		56	47.8	60838
1348011	occ			182642	Oxyaenoides schlosseri	species	347664		Oxyaenoides schlosseri	species	347664	Lutetian		47.8	41.3	60838
1348012	occ			35535	cf. Preregidens langebadrae	species	347691		Preregidens langebadrae	species	347691	Ypresian		56	47.8	60838
1348013	occ			31723	Oxyaenoides n. sp. schlosseri	species	347664		Oxyaenoides schlosseri	species	347664	Lutetian	Bartonian	47.8	38	60838
1348014	occ			182519	cf. Oxyaenoides schlosseri	species	347664		Oxyaenoides schlosseri	species	347664	Ypresian	Lutetian	56	41.3	60838
1348015	occ			31723	Prodissopsalis n. sp. theriodis	species	347692	recombined as	Eurotherium theriodis	species	347692	Lutetian	Bartonian	47.8	38	60838
1348016	occ			182642	Eurotherium theriodis	species	347693		Eurotherium theriodis	species	347692	Lutetian		47.8	41.3	60838
1348022	occ			68174	Prototomus minimus	species	331775		Prototomus minimus	species	331775	Ypresian		56	47.8	60840
1348023	occ			38868	Prototomus minimus	species	331775		Prototomus minimus	species	331775	Ypresian		56	47.8	60840
1348024	occ			68174	Arfia gingerichi	species	331777		Arfia gingerichi	species	331777	Ypresian		56	47.8	60840
1348025	occ			182643	Arfia gingerichi	species	331777		Arfia gingerichi	species	331777	Ypresian		56	47.8	60840
1348026	occ			133367	Arfia gingerichi	species	331777		Arfia gingerichi	species	331777	Thanetian	Early Eocene	59.2	48.6	60840
1348027	occ			38868	Prototomus girardoti	species	331776		Prototomus girardoti	species	331776	Ypresian		56	47.8	60840
1348028	occ			35537	Prototomus girardoti	species	331776		Prototomus girardoti	species	331776	Ypresian		56	47.8	60840
1348029	occ			125597	Prototomus girardoti	species	331776		Prototomus girardoti	species	331776	Ypresian		56	47.8	60840
1348037	occ			178050	n. gen. Parvagula n. sp. palulae	species	347699		Parvagula palulae	species	347699	Ypresian		56	47.8	60843
1348038	occ			182645	Parvagula palulae	species	347699		Parvagula palulae	species	347699	Early Eocene		55.8	48.6	60843
1348064	occ	32921		182641	n. gen. Boritia n. sp. duffaudi	species	347676		Boritia duffaudi	species	347676	Early Eocene		55.8	48.6	60836
1348117	occ			182658	Hyaenodon dubius	species	347809		Hyaenodon dubius	species	347809	MP 24		33.9	28.4	60858
1348118	occ			182658	Hyaenodon ? leptorhynchus	species	57925		Hyaenodon leptorhynchus	species	57925	MP 24		33.9	28.4	60858
1348158	occ			38868	Didelphodus sp.	genus	40236		Didelphodus	genus	40236	Ypresian		56	47.8	60859
1348300	occ	37020		31717	Leonhardtina n. sp. meridianum	species	420658		Leonhardtina meridianum	species	420658	Ypresian	Lutetian	56	41.3	72647
1348321	occ			182519	Proviverra typica	species	54265		Proviverra typica	species	54265	Ypresian	Lutetian	56	41.3	60883
1348621	occ			182744	Hyaenodon cf. aymardi	species	40917	species not entered	Hyaenodon	genus	40917	Late Oligocene		28.4	23.03	60909
1348622	occ			182744	Hyaenodon sp.	genus	40917		Hyaenodon	genus	40917	Late Oligocene		28.4	23.03	60909
1348841	occ			35533	cf. Didelphodus sp.	genus	40236		Didelphodus	genus	40236	Ypresian		56	47.8	60942
1348849	occ			35535	cf. Didelphodus sp.	genus	40236		Didelphodus	genus	40236	Ypresian		56	47.8	60942
1348953	occ			182805	Hyaenodon aff. compressus	species	40917	species not entered	Hyaenodon	genus	40917	Chattian		28.1	23.03	60953
1348954	occ			182805	Hyaenodon filholi	species	72250		Hyaenodon filholi	species	72250	Chattian		28.1	23.03	60953
1349007	occ			182806	Allopterodon torvidus	species	347886		Allopterodon torvidus	species	347880	Bartonian		41.3	38	60954
1349008	occ			182806	Pseudosinopa ruetimeyeri	species	253650	subjective synonym of, species not entered	Cynohyaenodon	genus	40911	Bartonian		41.3	38	60954
1349009	occ			31719	Cynohyaenodon trux	species	424629		Cynohyaenodon trux	species	424629	Bartonian		41.3	38	60954
1349010	occ			182807	Paroxyaena galliae	species	438731		Paroxyaena galliae	species	438731	Late Eocene		37.2	33.9	60954
1349695	occ			182895	Hyaenodon sp.	genus	40917		Hyaenodon	genus	40917	Early Oligocene		33.9	28.4	61008
1350994	occ			77929	n. gen. Anthracoxyaena n. sp. palustris	species	347695	recombined as	Arfia palustris	species	347695	Early Eocene		55.8	48.6	61143
1351786	occ			183349	Cynohyaenodon n. sp. lautricensis	species	348488		Cynohyaenodon lautricensis	species	348488	Bartonian		41.3	38	61195
1351787	occ			183349	n. gen. Kerberos n. sp. langebadreae	species	348487		Kerberos langebadreae	species	348487	Bartonian		41.3	38	61195
1352345	occ			183396	Didelphodus sp.	genus	40236		Didelphodus	genus	40236	MP 10	MP 11	55.8	40.4	61226
1352945	occ			183452	Hyaenodon leptorhynchus	species	57925		Hyaenodon leptorhynchus	species	57925	MP 22		33.9	28.4	61260
1352946	occ			183452	Hyaenodon dubius	species	347809		Hyaenodon dubius	species	347809	MP 22		33.9	28.4	61260
1354139	occ			179177	n. gen. Hyaenodon n. sp. leptorhynchus	species	57925		Hyaenodon leptorhynchus	species	57925	MP 28		28.4	23.03	54680
1354140	occ			183511	Hyaenodon leptorhynchus	species	57925		Hyaenodon leptorhynchus	species	57925	MP 22		33.9	28.4	54680
1354141	occ			181092	Hyaenodon leptorhynchus	species	57925		Hyaenodon leptorhynchus	species	57925	MP 22		33.9	28.4	54680
1354142	occ			91491	Hyaenodon leptorhynchus	species	57925		Hyaenodon leptorhynchus	species	57925	MP 22		33.9	28.4	54680
1354143	occ			36709	Hyaenodon leptorhynchus	species	57925		Hyaenodon leptorhynchus	species	57925	MP 23		33.9	28.4	54680
1354144	occ			60214	Hyaenodon leptorhynchus	species	57925		Hyaenodon leptorhynchus	species	57925	MP 25		33.9	23.03	54680
1354145	occ			36712	Hyaenodon leptorhynchus	species	57925		Hyaenodon leptorhynchus	species	57925	MP 28		28.4	23.03	54680
1354146	occ			36715	Hyaenodon leptorhynchus	species	57925		Hyaenodon leptorhynchus	species	57925	MP 28		28.4	23.03	54680
1354147	occ			37208	Hyaenodon leptorhynchus	species	57925		Hyaenodon leptorhynchus	species	57925	MP 29		28.4	23.03	54680
1354148	occ			181648	Hyaenodon leptorhynchus	species	57925		Hyaenodon leptorhynchus	species	57925	Late Oligocene		28.4	23.03	54680
1354155	occ			167537	cf. Apterodon sp.	genus	40908		Apterodon	genus	40908	MP 22		33.9	28.4	54680
1354156	occ			167537	Hyaenodon leptorhynchus	species	57925		Hyaenodon leptorhynchus	species	57925	MP 22		33.9	28.4	54680
1354203	occ			183664	Hyaenodon leptorhynchus	species	57925		Hyaenodon leptorhynchus	species	57925	Late Oligocene		28.4	23.03	54680
1354204	occ			183665	Paroxyaena n. sp. pavlovi	species	348912		Paroxyaena pavlovi	species	348912	Late Eocene		37.2	33.9	61350
1354675	occ			12842	Hyaenodon brachyrhynchus	species	40917	species not entered	Hyaenodon	genus	40917	Priabonian		38	33.9	61375
1356557	occ			184173	cf. Hyaenodon sp.	genus	40917		Hyaenodon	genus	40917	Late Oligocene		28.4	23.03	61560
1356727	occ			87950	Prototomus sp. ?	genus	40937		Prototomus	genus	40937	Ypresian		56	47.8	61573
1357843	occ			184468	Allopterodon cf. theriodis	species	347885	recombined as	Eurotherium theriodis	species	347692	Lutetian		47.8	41.3	61813
1357854	occ			184468	Prodissopsalis sp.	genus	40934		Prodissopsalis	genus	40934	Lutetian		47.8	41.3	61813
1358169	occ			87950	Arfia junnei	species	44313		Arfia junnei	species	44313	Ypresian		56	47.8	61794
1359365	occ			184763	Pterodon dasyuroides	species	424631		Pterodon dasyuroides	species	424631	Rupelian		33.9	28.1	61794
1370145	occ			186941	Hyaenodontidae indet.	family	40903		Hyaenodontidae	family	40903	Wasatchian		55.8	50.3	62695
1370172	occ			186945	Hyaenodontidae indet.	family	40903		Hyaenodontidae	family	40903	Wasatchian		55.8	50.3	62695
1370201	occ			186952	Prototomus secundarius	species	51112		Prototomus secundarius	species	51112	Wasatchian		55.8	50.3	62695
1374044	occ			187580	Hyainailouros sulzeri	species	97045		Hyainailouros sulzeri	species	97045	Burdigalian	Tortonian	20.44	7.246	62965
1381737	occ			167432	n. gen. Pakakali n. sp. rukwaensis	species	362049		Pakakali rukwaensis	species	362049	Late Oligocene		28.4	23.03	63570
1386568	occ			12960	Apterodon macrognathus	species	86257		Apterodon macrognathus	species	62985	Rupelian		33.9	28.1	64064
1386569	occ			12950	Metasinopa sp.	genus	40926		Metasinopa	genus	40926	Rupelian		33.9	28.1	64064
1391356	occ			168035	Buhakia sp. II informal	genus	97052	obsolete variant of	Buhakia	genus	97052	Early Miocene		23.03	15.97	64590
1391357	occ			28441	Metapterodon aff. stromeri	species	97200		Metapterodon stromeri	species	97200	Burdigalian		20.44	15.97	64590
1391358	occ			12954	Pterodontinae sp. A informal	subfamily	97042	subjective synonym of	Hyainailourinae	unranked clade	97041	Rupelian		33.9	28.1	17283
1391359	occ			12960	Pterodontinae sp. A. informal	subfamily	97042	subjective synonym of	Hyainailourinae	unranked clade	97041	Rupelian		33.9	28.1	17283
1391360	occ			12950	Pterodontinae new genus and species C informal	subfamily	97042	subjective synonym of	Hyainailourinae	unranked clade	97041	Rupelian		33.9	28.1	17283
1391361	occ			60127	Pterodontinae new genus and species D informal	subfamily	97042	subjective synonym of	Hyainailourinae	unranked clade	97041	Rupelian		33.9	28.1	17283
1391362	occ			191412	Pterodontinae sp. C informal	subfamily	97042	subjective synonym of	Hyainailourinae	unranked clade	97041	Early Oligocene		33.9	28.4	17283
1403656	occ			41110	Propterodon n. sp. panganensis	species	371061		Propterodon panganensis	species	371061	Bartonian		41.3	38	65803
1414511	occ			195457	Oxyaenoides bicuspidens	species	62960		Oxyaenoides bicuspidens	species	62960	Ypresian	Lutetian	56	41.3	66540
1414512	occ	37021		195457	Leonhardtina meridianum	species	420658		Leonhardtina meridianum	species	420658	Ypresian	Lutetian	56	41.3	72647
1428069	occ			149173	Hyaenodontinae indet.	subfamily	57924		Hyaenodontinae	subfamily	57924	Lutetian		47.8	41.3	67661
1441211	occ			182090	Hyaenodontidae indet.	family	40903		Hyaenodontidae	family	40903	Early Miocene		23.03	15.97	68908
1441347	occ			135791	Hyaenodontidae indet.	family	40903		Hyaenodontidae	family	40903	Early Oligocene		33.9	28.4	68908
1441373	occ			75599	Hyaenodontidae indet.	family	40903		Hyaenodontidae	family	40903	Late Oligocene		28.4	23.03	68908
1441555	occ			187301	Hyaenodon cf. mongoliensis	species	336713		Hyaenodon mongoliensis	species	336712	Early Oligocene		33.9	28.4	68908
1441613	occ			201185	Hyaenodon pervagus	species	334742		Hyaenodon pervagus	species	334742	Early Oligocene		33.9	28.4	68908
1441614	occ			201185	Hyaenodontidae indet.	family	40903		Hyaenodontidae	family	40903	Early Oligocene		33.9	28.4	68908
1441643	occ			180961	Hyaenodon pervagus	species	334742		Hyaenodon pervagus	species	334742	Early Oligocene		33.9	28.4	68908
1441644	occ			180961	Hyaenodon eminus	species	332207		Hyaenodon eminus	species	332207	Early Oligocene		33.9	28.4	68908
1441645	occ			180961	Hyaenodontidae indet.	family	40903		Hyaenodontidae	family	40903	Early Oligocene		33.9	28.4	68908
1441687	occ			201191	Hyaenodon cf. incertus	species	115872		Hyaenodon incertus	species	115872	Early Oligocene		33.9	28.4	68908
1441688	occ			201191	Hyaenodon pervagus	species	334742		Hyaenodon pervagus	species	334742	Early Oligocene		33.9	28.4	68908
1441689	occ			201191	cf. Hyaenodon gigas	species	336714		Hyaenodon gigas	species	336714	Early Oligocene		33.9	28.4	68908
1444971	occ			31719	n. gen. Cartierodon n. sp. egerkingensis	species	387241		Cartierodon egerkingensis	species	387241	Bartonian		41.3	38	69037
1444972	occ			151252	Cartierodon cf. egerkingensis	species	387241		Cartierodon egerkingensis	species	387241	Lutetian		47.8	41.3	69037
1456231	occ			31609	Proviverra typica	species	54265		Proviverra typica	species	54265	Lutetian		47.8	41.3	69637
1456232	occ			45001	Proviverra typica	species	54265		Proviverra typica	species	54265	Lutetian		47.8	41.3	69637
1456233	occ			13322	Proviverra typica	species	54265		Proviverra typica	species	54265	Lutetian		47.8	41.3	69637
1486024	occ			16594	Propterodon n. sp. witteri	species	399649		Propterodon witteri	species	399649	Uintan		46.2	40.4	71068
1486046	occ			16228	Sinopa n. sp. eximia	species	51588		Sinopa eximia	species	51588	Bridgerian		50.3	46.2	11982
1508672	occ			31717	Matthodon n. sp. peignei	species	420656		Matthodon peignei	species	420656	Ypresian	Lutetian	56	41.3	72647
1508673	occ			31717	Oxyaenoides n. sp. aumelasiensis	species	420657		Oxyaenoides aumelasiensis	species	420657	Ypresian	Lutetian	56	41.3	72647
1563333	occ			220704	n. gen. Simbakubwa n. sp. kutokaafrika	species	438774		Simbakubwa kutokaafrika	species	438774	Early Miocene		23.03	15.97	77138
1581596	occ			16244	Sinopa major	species	51593		Sinopa major	species	51593	Bridgerian		50.3	46.2	78605
1581598	occ			223427	Sinopa major	species	51593		Sinopa major	species	51593	Bridgerian		50.3	46.2	78605
1581599	occ			202165	Thinocyon cf. medius	species	52249	recombined as	Limnocyon medius	species	47674	Bridgerian		50.3	46.2	78605
1581708	occ			223456	Thinocyon cf. medius	species	52249	recombined as	Limnocyon medius	species	47674	Bridgerian		50.3	46.2	78605
1581710	occ			223458	Thinocyon velox	species	52253		Thinocyon velox	species	52253	Bridgerian		50.3	46.2	78605
1581711	occ			223459	Tritemnodon sp.	genus	40948		Tritemnodon	genus	40948	Bridgerian		50.3	46.2	78605
1581717	occ			223465	Sinopa sp.	genus	40944		Sinopa	genus	40944	Bridgerian	Uintan	50.3	40.4	78605
1581718	occ			223466	Sinopa major	species	51593		Sinopa major	species	51593	Bridgerian		50.3	46.2	78605
1581725	occ			223471	Sinopa major	species	51593		Sinopa major	species	51593	Bridgerian		50.3	46.2	78605
1581874	occ			223473	Thinocyon velox	species	52253		Thinocyon velox	species	52253	Bridgerian		50.3	46.2	78605
1581875	occ			223474	Thinocyon velox	species	52253		Thinocyon velox	species	52253	Bridgerian		50.3	46.2	78605
1581881	occ			223477	Sinopa cf. minor	species	51594		Sinopa minor	species	51594	Bridgerian		50.3	46.2	78605
1581886	occ			223479	Sinopa major	species	51593		Sinopa major	species	51593	Bridgerian		50.3	46.2	78605
1581889	occ			223481	Sinopa major	species	51593		Sinopa major	species	51593	Bridgerian		50.3	46.2	78605
1581891	occ			223482	Sinopa major	species	51593		Sinopa major	species	51593	Bridgerian		50.3	46.2	78605
1581892	occ			223482	Thinocyon velox	species	52253		Thinocyon velox	species	52253	Bridgerian		50.3	46.2	78605
1581894	occ			223483	Sinopa major	species	51593		Sinopa major	species	51593	Bridgerian		50.3	46.2	78605
1581895	occ			223484	Limnocyon verus	species	47679		Limnocyon verus	species	47679	Bridgerian		50.3	46.2	78605
1581968	occ			223507	Thinocyon n. sp. cledensis	species	52247	subjective synonym of	Thinocyon velox	species	52253	Bridgerian		50.3	46.2	78605
1581969	occ			223508	Thinocyon velox	species	52253		Thinocyon velox	species	52253	Bridgerian		50.3	46.2	78605
1581971	occ			223510	Sinopa n. sp. lania	species	345548		Sinopa lania	species	345548	Bridgerian		50.3	46.2	78605

## Sheet: pbdb_Thylacoleonidae
Data Provider	The Paleobiology Database
Data Source	The Paleobiology Database
Data License	Creative Commons CC-BY
License URL	http://creativecommons.org/licenses/by/4.0/
Documentation URL	http://paleobiodb.org/data1.2/occs/list_doc.html
Data URL	http://paleobiodb.org/data1.2/occs/list.csv?datainfo&rowcount&base_name=Thylacoleonidae
Access Time	Mon 2022-01-24 03:35:54 GMT
Title	PBDB Data Service
Parameters:
	base_name	Thylacoleonidae
	timerule	major
	taxon_status	all
Elapsed Time	0.00753
Records Found	48
Records Returned	48
Records:
occurrence_no	record_type	reid_no	flags	collection_no	identified_name	identified_rank	identified_no	difference	accepted_name	accepted_rank	accepted_no	early_interval	late_interval	max_ma	min_ma	reference_no
639009	occ			68775	Wakaleo vanderleuri	species	94076	obsolete variant of	Wakaleo vanderleueri	species	94076	Tortonian		11.62	7.246	19849
653887	occ			70576	Thylacoleonidae indet.	family	40138		Thylacoleonidae	family	40138	Piacenzian	Calabrian	3.6	0.781	23682
653914	occ			70579	Thylacoleonidae indet.	family	40138		Thylacoleonidae	family	40138	Pleistocene		2.588	0.0117	23682
653922	occ			70580	Thylacoleo carnifex	species	166623		Thylacoleo carnifex	species	166623	Pleistocene		2.588	0.0117	23682
865751	occ			96019	Thylacoleo carnifex	species	166623		Thylacoleo carnifex	species	166623	Pleistocene		2.588	0.0117	32587
865772	occ			95899	Thylacoleo carnifex	species	166623		Thylacoleo carnifex	species	166623	Pleistocene		2.588	0.0117	32587
865783	occ			96015	Thylacoleo carnifex	species	166623		Thylacoleo carnifex	species	166623	Pleistocene		2.588	0.0117	32587
866451	occ			28298	Thylacoleo carnifex	species	166623		Thylacoleo carnifex	species	166623	Pleistocene		2.588	0.0117	32608
866637	occ			95862	Thylacoleo carnifex	species	166623		Thylacoleo carnifex	species	166623	Pliocene		5.333	2.588	32610
1091925	occ			135762	Wakaleo alacootaensis	species	94075	species not entered	Wakaleo	genus	94075	Late Miocene		11.608	5.333	42971
1091943	occ			136221	Thylacoleo carnifex	species	166623		Thylacoleo carnifex	species	166623	Pleistocene		2.588	0.0117	43131
1091952	occ			137261	n. gen. Priscileo n. sp. pitikantensis	species	248009	recombined as	Wakaleo pitikantensis	species	248009	Late Oligocene	Early Miocene	28.4	15.97	43055
1093142	occ			137618	Wakaleo n. sp. vanderleueri	species	94076		Wakaleo vanderleueri	species	94076	Middle Miocene		15.97	11.608	44022
1096265	occ			138403	Thylacoleo carnifex	species	166623		Thylacoleo carnifex	species	166623	Pleistocene		2.588	0.0117	44309
1309627	occ			13313	n. gen. Wakaleo n. sp. oldfieldi	species	247289		Wakaleo oldfieldi	species	247289	Late Oligocene	Early Miocene	28.4	15.97	44022
1309630	occ			154250	Wakaleo oldfieldi	species	247289		Wakaleo oldfieldi	species	247289	Langhian	Serravallian	15.97	11.62	57554
1309632	occ			175729	Wakaleo oldfieldi	species	247289		Wakaleo oldfieldi	species	247289	Middle Miocene		15.97	11.608	57554
1309633	occ			137790	Wakaleo oldfieldi	species	247289		Wakaleo oldfieldi	species	247289	Langhian	Serravallian	15.97	11.62	57554
1309634	occ			175731	Wakaleo oldfieldi	species	247289		Wakaleo oldfieldi	species	247289	Middle Miocene		15.97	11.608	57554
1309635	occ			175732	Wakaleo oldfieldi	species	247289		Wakaleo oldfieldi	species	247289	Langhian	Serravallian	15.97	11.62	57554
1309636	occ			175733	Wakaleo vanderleueri	species	94076		Wakaleo vanderleueri	species	94076	Late Miocene		11.608	5.333	57554
1320878	occ			136075	Thylacoleo carnifex	species	166623		Thylacoleo carnifex	species	166623	Middle Pleistocene	Late Pleistocene	0.781	0.0117	58701
1320965	occ			136074	Thylacoleo carnifex	species	166623		Thylacoleo carnifex	species	166623	Middle Pleistocene	Late Pleistocene	0.781	0.0117	58701
1321186	occ			136172	Thylacoleo carnifex	species	166623		Thylacoleo carnifex	species	166623	Late Pleistocene	Holocene	0.126	0	58701
1321314	occ			136159	Thylacoleo carnifex	species	166623		Thylacoleo carnifex	species	166623	Pleistocene		2.588	0.0117	58701
1321355	occ			136073	Thylacoleo carnifex	species	166623		Thylacoleo carnifex	species	166623	Pleistocene		2.588	0.0117	36547
1321809	occ			136076	Thylacoleo carnifex	species	166623		Thylacoleo carnifex	species	166623	Pleistocene		2.588	0.0117	58806
1321849	occ			136430	Thylacoleo carnifex	species	166623		Thylacoleo carnifex	species	166623	Pleistocene		2.588	0.0117	58806
1341560	occ			181305	Thylacoleo carnifex	species	166623		Thylacoleo carnifex	species	166623	Pleistocene		2.588	0.0117	60281
1342696	occ			181610	Thylacoleo crassidentatus	species	247288		Thylacoleo crassidentatus	species	247288	Early Pliocene		5.333	3.6	60396
1343357	occ			181761	Thylacoleo carnifex	species	166623		Thylacoleo carnifex	species	166623	Pleistocene		2.588	0.0117	60435
1344530	occ			182001	Thylacoleo carnifex	species	166623		Thylacoleo carnifex	species	166623	Late Pleistocene		0.126	0.0117	60521
1344729	occ			136069	Thylacoleo carnifex	species	166623		Thylacoleo carnifex	species	166623	Pleistocene		2.588	0.0117	60528
1344906	occ			182108	Thylacoleo sp.	genus	40139		Thylacoleo	genus	40139	Pleistocene		2.588	0.0117	60545
1345437	occ			182166	Thylacoleo carnifex	species	166623		Thylacoleo carnifex	species	166623	Middle Pleistocene		0.781	0.126	60583
1345719	occ			182213	Thylacoleo indet.	genus	40139		Thylacoleo	genus	40139	Early Pleistocene		2.588	0.781	60595
1347851	occ			182621	Thylacoleo carnifex	species	166623		Thylacoleo carnifex	species	166623	Early Pleistocene		2.588	0.781	60812
1347852	occ			182621	Thylacoleo crassidentatus	species	247288		Thylacoleo crassidentatus	species	247288	Early Pleistocene		2.588	0.781	60812
1347853	occ			182621	Thylacoleo hilli	species	432419		Thylacoleo hilli	species	432419	Early Pleistocene		2.588	0.781	60812
1349429	occ			182835	Thylacoleo carnifex	species	166623		Thylacoleo carnifex	species	166623	Miocene	Holocene	23.03	0	60900
1349494	occ			182843	Thylacoleo sp.	genus	40139		Thylacoleo	genus	40139	Late Pliocene	Early Pleistocene	3.6	0.781	60535
1349794	occ			182002	Thylacoleonidae indet.	family	40138		Thylacoleonidae	family	40138	Early Pleistocene		2.588	0.781	61019
1349886	occ			182939	Thylacoleo carnifex	species	166623		Thylacoleo carnifex	species	166623	Late Pleistocene		0.126	0.0117	61038
1350028	occ			182957	Thylacoleo carnifex	species	166623		Thylacoleo carnifex	species	166623	Late Pleistocene		0.126	0.0117	61053
1350335	occ			183096	Wakaleo sp.	genus	94075		Wakaleo	genus	94075	Aquitanian	Burdigalian	23.03	15.97	61085
1427650	occ			197269	Thylacoleo carnifex	species	166623		Thylacoleo carnifex	species	166623	Late Pleistocene		0.126	0.0117	7873
1506514	occ			210195	Thylacoleo sp.	genus	40139		Thylacoleo	genus	40139	Late Pleistocene		0.126	0.0117	72520
1544287	occ			135708	n. gen. Microleo n. sp. attenboroughi	species	432858		Microleo attenboroughi	species	432858	Burdigalian		20.44	15.97	75452

## Sheet: PBDB_Carnivoramorpha
Data Provider	The Paleobiology Database
Data Source	The Paleobiology Database
Data License	Creative Commons CC-BY
License URL	http://creativecommons.org/licenses/by/4.0/
Documentation URL	http://paleobiodb.org/data1.2/occs/list_doc.html
Data URL	http://paleobiodb.org/data1.2/occs/list.csv?datainfo&rowcount&base_name=Carnivoramorpha
Access Time	Tue 2022-01-04 05:05:54 GMT
Title	PBDB Data Service
Parameters:
	base_name	Carnivoramorpha
	timerule	major
	taxon_status	all
Elapsed Time	0.669
Records Found	13277
Records Returned	13277
Records:
occurrence_no	record_type	reid_no	flags	collection_no	identified_name	identified_rank	identified_no	difference	accepted_name	accepted_rank	accepted_no	early_interval	late_interval	max_ma	min_ma	reference_no
117266	occ			9070	Cynodictis lacustris	species	349281		Cynodictis lacustris	species	349281	Late Eocene		37.2	33.9	11154
137493	occ			11601	n. gen. Enaliarctos n. sp. mealsi	species	71871		Enaliarctos mealsi	species	71871	Chattian		28.1	23.03	4383
137495	occ			11601	Pinnarctidion bishopi	species	72007		Pinnarctidion bishopi	species	72007	Chattian		28.1	23.03	4175
138737	occ			11798	Indarctos sinensis	species	90198	subjective synonym of	Indarctos atticus	species	90196	Tortonian		11.62	7.246	11437
138738	occ			11798	Protursus sp.	genus	116932		Protursus	genus	116932	Tortonian		11.62	7.246	11437
138739	occ			11798	Ursinae indet.	subfamily	65407		Ursinae	subfamily	65407	Tortonian		11.62	7.246	10885
138740	occ			11798	Proputorius lufengensis	species	41163	species not entered	Proputorius	genus	41163	Tortonian		11.62	7.246	11437
138741	occ			11798	Sivaonyx bathygnathus	species	438269		Sivaonyx bathygnathus	species	156337	Tortonian		11.62	7.246	11437
138742	occ			11798	Lutra sp.	genus	41122		Lutra	genus	41122	Tortonian		11.62	7.246	11437
138743	occ			11798	Ictitherium gaudryi	species	41026	species not entered	Ictitherium	genus	41026	Tortonian		11.62	7.246	11437
138744	occ			11798	Viverrinae indet.	subfamily	72213		Viverrinae	subfamily	72213	Tortonian		11.62	7.246	11437
138826	occ			11799	Machaerodus sp.	genus	47826	misspelling of, subjective synonym of	Drepanodon	genus	45918	Late Miocene	Early Pliocene	11.608	3.6	4198
147936	occ			13061	n. gen. Atopotarus n. sp. courseni	species	53071		Atopotarus courseni	species	53071	Late Hemingfordian	Early Barstovian	20.43	13.6	4342
149438	occ			13192	Allodesmus kernensis	species	72005		Allodesmus kernensis	species	72005	Langhian		15.97	13.82	4384
150059	occ			13293	Lynx sp.	genus	41058		Lynx	genus	41058	Middle Pleistocene	Late Pleistocene	0.781	0.0117	4412
150060	occ			13293	Panthera pardus	species	72185		Panthera pardus	species	104158	Middle Pleistocene	Late Pleistocene	0.781	0.0117	4412
150061	occ			13293	Panthera tigris	species	90651		Panthera tigris	species	104157	Middle Pleistocene	Late Pleistocene	0.781	0.0117	4412
150062	occ			13293	Crocuta crocuta	species	53881		Crocuta crocuta	species	232133	Middle Pleistocene	Late Pleistocene	0.781	0.0117	4412
150063	occ			13293	Paguma larvata	species	232934		Paguma larvata	species	232933	Middle Pleistocene	Late Pleistocene	0.781	0.0117	4412
150064	occ			13293	Herpestes cf. urva	species	240142		Herpestes urva	species	240141	Middle Pleistocene	Late Pleistocene	0.781	0.0117	4412
150065	occ			13293	Viverra cf. zibetha	species	104163		Viverra zibetha	species	104163	Middle Pleistocene	Late Pleistocene	0.781	0.0117	4412
150066	occ			13293	Lutra cf. lutra	species	157463		Lutra lutra	species	104165	Middle Pleistocene	Late Pleistocene	0.781	0.0117	4412
150067	occ			13293	Arctonyx collaris	species	157496		Arctonyx collaris	species	157496	Middle Pleistocene	Late Pleistocene	0.781	0.0117	4412
150068	occ			13293	Ursus thibetanus	species	104029		Ursus thibetanus	species	104029	Middle Pleistocene	Late Pleistocene	0.781	0.0117	4412
150069	occ			13293	Ailuropoda melanoleuca	species	104016		Ailuropoda melanoleuca	species	104015	Middle Pleistocene	Late Pleistocene	0.781	0.0117	4412
150070	occ			13293	Cuon sp.	genus	41204		Cuon	genus	41204	Middle Pleistocene	Late Pleistocene	0.781	0.0117	4412
150891	occ			13456	Panthera cf. leo	species	49734		Panthera leo	species	46521	Late Pleistocene	Holocene	0.126	0	6077
150892	occ	11214		13456	Crocuta cf. sivalensis	species	376866		Crocuta sivalensis	species	376866	Late Pleistocene	Holocene	0.126	0	11349
150922	occ			13472	Amphicyon palaeindicus	species	41271	species not entered	Amphicyon	genus	41271	Middle Miocene		15.97	11.608	6080
150923	occ			13472	Crocuta carnifex	species	45364	species not entered	Crocuta	genus	45364	Middle Miocene		15.97	11.608	6080
150954	occ			13473	Amphicyon palaeindicus	species	41271	species not entered	Amphicyon	genus	41271	Late Miocene		11.608	5.333	6080
150956	occ			13473	Crocuta carnifex	species	45364	species not entered	Crocuta	genus	45364	Late Miocene		11.608	5.333	6080
150957	occ			13473	Crocuta gigantea	species	45364	species not entered	Crocuta	genus	45364	Late Miocene		11.608	5.333	6080
150958	occ			13473	Crocuta sp.	genus	45364		Crocuta	genus	45364	Late Miocene		11.608	5.333	6080
150959	occ			13473	Vinayakia nocturna	species	41082	species not entered	Vinayakia	genus	41082	Late Miocene		11.608	5.333	6080
150960	occ			13473	Megantereon praecox	species	41060	species not entered	Megantereon	genus	41060	Late Miocene		11.608	5.333	6080
150961	occ			13473	Felidae indet.	family	41045		Felidae	family	41045	Late Miocene		11.608	5.333	6080
151009	occ			13474	Crocuta carnifex	species	45364	species not entered	Crocuta	genus	45364	Late Miocene		11.608	5.333	6080
151010	occ			13474	Crocuta gigantea	species	45364	species not entered	Crocuta	genus	45364	Late Miocene		11.608	5.333	6080
151036	occ			13477	Ictitherium sp.	genus	41026		Ictitherium	genus	41026	Late Miocene		11.608	5.333	6093
151049	occ			13481	Carnivora indet.	order	36905		Carnivora	order	36905	Miocene		23.03	5.333	6101
153693	occ			13907	Felis n. sp. vorohuensis	species	100309	recombined as	Leopardus vorohuensis	species	100309	Late Pliocene		3.6	2.588	6166
154618	occ			13738	Panthera tigris	species	90651		Panthera tigris	species	104157	Holocene		0.0117	0	6145
157954	occ			13998	Hyena eximia	species	53232	replaced by, species not entered	Adcrocuta	genus	41021	Late Miocene		11.608	5.333	6183
157955	occ			13998	Ictitherium cf. hipparionum	species	41026	species not entered	Ictitherium	genus	41026	Late Miocene		11.608	5.333	6183
164284	occ			14768	Ravenictis n. sp. krausei	species	51312		Ravenictis krausei	species	51312	Puercan		66	63.3	1542
164577	occ			14812	Protictis haydenianus	species	50959		Protictis haydenianus	species	45728	Torrejonian		63.3	61.7	2385
164599	occ			14815	Protictis haydenianus	species	50959		Protictis haydenianus	species	45728	Torrejonian		63.3	61.7	3375
164647	occ	10086		14816	Protictis n. sp. simpsoni	species	50965		Protictis simpsoni	species	50965	Torrejonian		63.3	61.7	7533
164656	occ	320		14819	Protictis haydenianus	species	50959		Protictis haydenianus	species	45728	Torrejonian		63.3	61.7	6294
164679	occ			14822	Protictis sp.	genus	40975		Protictis	genus	97765	Torrejonian		63.3	61.7	1536
164685	occ			14824	Protictis haydenianus	species	50959		Protictis haydenianus	species	45728	Torrejonian		63.3	61.7	3649
164706	occ	323		14825	Intyrictis vanvaleni ?	species	47364		Intyrictis vanvaleni	species	50967	Torrejonian		63.3	61.7	6294
164734	occ			14828	Simpsonictis cf. jaynanneae	species	51574		Simpsonictis jaynanneae	species	51574	Torrejonian		63.3	61.7	1536
164747	occ			14829	Bryanictis sp.	genus	40972	obsolete variant of	Protictis (Bryanictis)	subgenus	40972	Torrejonian		63.3	61.7	3034
164772	occ			14830	Protictis haydenianus	species	50959		Protictis haydenianus	species	45728	Torrejonian		63.3	61.7	3436
164790	occ			14832	Protictis haydenianus	species	50959		Protictis haydenianus	species	45728	Torrejonian		63.3	61.7	3649
164812	occ	342		14833	Intyrictis vanvaleni	species	47364		Intyrictis vanvaleni	species	50967	Torrejonian		63.3	61.7	6294
164813	occ			14833	Protictis haydenianus	species	50959		Protictis haydenianus	species	45728	Torrejonian		63.3	61.7	3649
164837	occ			14835	Protictis haydenianus	species	50959		Protictis haydenianus	species	45728	Torrejonian		63.3	61.7	3649
164892	occ			14853	Intyrictis vanvaleni	species	47364		Intyrictis vanvaleni	species	50967	Torrejonian	Tiffanian	63.3	56.8	3096
164914	occ			14862	Protictis cf. haydenianus	species	50959		Protictis haydenianus	species	45728	Torrejonian		63.3	61.7	3434
164925	occ			14865	Protictis haydenianus	species	50959		Protictis haydenianus	species	45728	Torrejonian		63.3	61.7	3649
164926	occ	345		14865	Viverravidae indet.	family	40992		Viverravidae	family	40992	Torrejonian		63.3	61.7	6294
164978	occ			14868	Protictis sp.	genus	40975		Protictis	genus	97765	Torrejonian		63.3	61.7	3375
165011	occ	353		14873	Protictis haydenianus	species	50959		Protictis haydenianus	species	45728	Torrejonian		63.3	61.7	6294
165099	occ			14886	Prolimnocyon n. sp. macfaddeni	species	50799	subjective synonym of	Protictis haydenianus	species	45728	Torrejonian		63.3	61.7	2905
165101	occ			14886	Protictis haydenianus	species	50959		Protictis haydenianus	species	45728	Torrejonian		63.3	61.7	2905
165102	occ			14886	Bryanictis vanvaleni	species	44718	recombined as	Intyrictis vanvaleni	species	50967	Torrejonian		63.3	61.7	2905
165103	occ			14886	Simpsonictis n. sp. jaynanneae	species	51574		Simpsonictis jaynanneae	species	51574	Torrejonian		63.3	61.7	2905
165126	occ	370		14887	Carnivora indet.	order	36905		Carnivora	order	36905	Torrejonian		63.3	61.7	3646
165166	occ	377		14893	Intyrictis vanvaleni	species	47364		Intyrictis vanvaleni	species	50967	Torrejonian		63.3	61.7	6294
165167	occ			14893	Protictis haydenianus	species	50959		Protictis haydenianus	species	45728	Torrejonian		63.3	61.7	3649
165210	occ	378		14896	Bryanictis microlestes	species	44716		Bryanictis microlestes	species	45731	Torrejonian		63.3	61.7	6294
165211	occ			14896	Protictis cf. haydenianus	species	50959		Protictis haydenianus	species	45728	Torrejonian		63.3	61.7	829
165220	occ	380		14897	Bryanictis microlestes	species	44716		Bryanictis microlestes	species	45731	Torrejonian		63.3	61.7	6294
165221	occ			14897	Protictis sp.	genus	40975		Protictis	genus	97765	Torrejonian		63.3	61.7	829
165243	occ	383		14898	Bryanictis microlestes	species	44716		Bryanictis microlestes	species	45731	Torrejonian		63.3	61.7	6294
165244	occ			14898	Protictis sp.	genus	40975		Protictis	genus	97765	Torrejonian		63.3	61.7	829
165265	occ	386		14899	Bryanictis microlestes	species	44716		Bryanictis microlestes	species	45731	Torrejonian		63.3	61.7	6294
165270	occ	387		14900	Bryanictis microlestes	species	44716		Bryanictis microlestes	species	45731	Torrejonian		63.3	61.7	6294
165277	occ	388		14901	Bryanictis microlestes	species	44716		Bryanictis microlestes	species	45731	Torrejonian		63.3	61.7	6294
165292	occ	389		14904	Bryanictis microlestes	species	44716		Bryanictis microlestes	species	45731	Torrejonian		63.3	61.7	6294
165305	occ	391		14905	Bryanictis microlestes	species	44716		Bryanictis microlestes	species	45731	Torrejonian		63.3	61.7	6294
165362	occ			14906	Ictidopappus n. sp. mustelinus	species	47336		Ictidopappus mustelinus	species	47336	Torrejonian		63.3	61.7	2953
165363	occ			14906	Protictis haydenianus	species	50959		Protictis haydenianus	species	45728	Torrejonian		63.3	61.7	2953
165364	occ	401		14906	Bryanictis microlestes	species	44716		Bryanictis microlestes	species	45731	Torrejonian		63.3	61.7	6294
165365	occ	402		14906	Simpsonictis tenuis	species	51576		Simpsonictis tenuis	species	45735	Torrejonian		63.3	61.7	6294
165366	occ	403		14906	Intyrictis vanvaleni	species	47364		Intyrictis vanvaleni	species	50967	Torrejonian		63.3	61.7	2905
165424	occ			14912	Protictis haydenianus	species	50959		Protictis haydenianus	species	45728	Torrejonian		63.3	61.7	2953
165425	occ			14912	Bryanictis microlestes	species	44716		Bryanictis microlestes	species	45731	Torrejonian		63.3	61.7	1676
165426	occ			14912	Simpsonictis tenuis	species	51576		Simpsonictis tenuis	species	45735	Torrejonian		63.3	61.7	1676
165427	occ	417		14912	Simpsonictis n. sp. pegus	species	51575		Simpsonictis pegus	species	51575	Torrejonian		63.3	61.7	1676
165446	occ	426		14913	Bryanictis microlestes	species	44716		Bryanictis microlestes	species	45731	Torrejonian		63.3	61.7	6294
165447	occ	427		14913	Protictis haydenianus ?	species	50959		Protictis haydenianus	species	45728	Torrejonian		63.3	61.7	6294
165461	occ	435		14917	Bryanictis microlestes	species	44716		Bryanictis microlestes	species	45731	Torrejonian		63.3	61.7	6294
165471	occ	441		14919	Protictis (Protictis) sp.	subgenus	97763		Protictis (Protictis)	subgenus	97763	Torrejonian		63.3	61.7	2385
165477	occ	445		14920	Protictis (Protictis) sp.	subgenus	97763		Protictis (Protictis)	subgenus	97763	Torrejonian		63.3	61.7	2385
165488	occ	451		14923	Protictis (Protictis) sp.	subgenus	97763		Protictis (Protictis)	subgenus	97763	Torrejonian		63.3	61.7	2385
165554	occ			14931	Protictis paralus	species	50963		Protictis paralus	species	50963	Tiffanian		61.7	56.8	1929
165555	occ			14931	Miacidae indet.	family	40978		Miacidae	family	40978	Tiffanian		61.7	56.8	1929
165611	occ			14936	Protictis agastor	species	50956		Protictis agastor	species	50956	Tiffanian		61.7	56.8	1731
165612	occ			14936	Protictis paralus	species	50963		Protictis paralus	species	50963	Tiffanian		61.7	56.8	1731
165613	occ			14936	Raphictis cf. gausion	species	51311		Raphictis gausion	species	51311	Tiffanian		61.7	56.8	1731
165686	occ			14939	Simpsonictis pegus	species	51575		Simpsonictis pegus	species	51575	Ti1		61.7	56.8	1534
165687	occ			14939	Simpsonictis cf. tenuis	species	51576		Simpsonictis tenuis	species	45735	Ti1		61.7	56.8	1534
165688	occ			14939	Pristinictis n. sp. connata	species	50669		Pristinictis connata	species	50669	Ti1		61.7	56.8	1542
165747	occ	491		14944	Didymictis proteus	species	45734		Didymictis proteus	species	45734	Tiffanian		61.7	56.8	6294
165832	occ			14954	Raphictis cf. gausion	species	51311		Raphictis gausion	species	51311	Tiffanian		61.7	56.8	1536
165833	occ			14954	Raphictis sp.	genus	40977		Raphictis	genus	40977	Tiffanian		61.7	56.8	1536
165918	occ			14962	Protictis n. sp. paralus	species	50963		Protictis paralus	species	50963	Tiffanian		61.7	56.8	1929
165919	occ			14962	Viverravinae indet.	subfamily	57926		Viverravinae	subfamily	57926	Tiffanian		61.7	56.8	1929
165920	occ			14962	Miacidae indet.	family	40978		Miacidae	family	40978	Tiffanian		61.7	56.8	1929
166008	occ			14974	Protictis cf. haydenianus	species	50959		Protictis haydenianus	species	45728	Tiffanian		61.7	56.8	3716
166056	occ	33668		14978	Didymictis cf. dellensis	species	45727		Didymictis dellensis	species	45727	Ti4		61.7	56.8	62690
166057	occ	33669		14978	Raphictis sp.	genus	40977		Raphictis	genus	40977	Ti4		61.7	56.8	62690
166058	occ			14978	Raphictis sp.	genus	40977		Raphictis	genus	40977	Ti4		61.7	56.8	1536
166134	occ	573		14989	Simpsonictis tenuis	species	51576		Simpsonictis tenuis	species	45735	Tiffanian		61.7	56.8	6294
166171	occ			14992	Protictis paralus	species	50963		Protictis paralus	species	50963	Ti3		61.7	56.8	1534
166172	occ			14992	Raphictis cf. gausion	species	51311		Raphictis gausion	species	51311	Ti3		61.7	56.8	1534
166206	occ	585		14995	Viverravus cf. laytoni	species	52664		Viverravus laytoni	species	50960	Tiffanian		61.7	56.8	6294
166213	occ	588		14996	Didymictis cf. proteus	species	45734		Didymictis proteus	species	45734	Tiffanian		61.7	56.8	1542
166227	occ	594		14999	Miacidae indet.	family	40978		Miacidae	family	40978	Tiffanian		61.7	56.8	6294
166255	occ	597		15000	Bryanictis cf. microlestes	species	44716		Bryanictis microlestes	species	45731	Tiffanian		61.7	56.8	6294
166273	occ			15005	Protictis sp.	genus	40975		Protictis	genus	97765	Tiffanian		61.7	56.8	1536
166316	occ	603		15014	Bryanictis cf. microlestes	species	44716		Bryanictis microlestes	species	45731	Tiffanian		61.7	56.8	6294
166369	occ	613		15017	Protictis n. sp. agastor	species	50956		Protictis agastor	species	50956	Tiffanian		61.7	56.8	1676
166370	occ			15017	Protictis paralus	species	50963		Protictis paralus	species	50963	Tiffanian		61.7	56.8	1676
166371	occ	614		15017	Raphictis n. sp. gausion	species	51311		Raphictis gausion	species	51311	Tiffanian		61.7	56.8	1676
166393	occ	33895		15024	Didymictis cf. dellensis	species	45727		Didymictis dellensis	species	45727	Late Paleocene		58.7	55.8	63104
166433	occ	625		15025	Bryanictis sp.	genus	40972	obsolete variant of	Protictis (Bryanictis)	subgenus	40972	Tiffanian		61.7	56.8	6294
166434	occ			15025	Simpsonictis sp.	genus	40994		Simpsonictis	genus	40994	Tiffanian		61.7	56.8	2164
166440	occ			15027	Protictis paralus	species	50963		Protictis paralus	species	50963	Tiffanian		61.7	56.8	2220
166444	occ	626		15028	Viverravus politus	species	52668		Viverravus politus	species	52668	Clarkforkian		56.8	55.8	6294
166445	occ	627		15028	Didymictis proteus	species	45734		Didymictis proteus	species	45734	Clarkforkian		56.8	55.8	6294
166463	occ			15032	Viverravinae indet.	subfamily	57926		Viverravinae	subfamily	57926	Tiffanian		61.7	56.8	3020
166464	occ	629		15032	Viverravidae indet.	family	40992		Viverravidae	family	40992	Tiffanian		61.7	56.8	6294
166488	occ	36288		15034	Didymictis sp.	genus	40973		Didymictis	genus	40973	Tiffanian		61.7	56.8	2536
166502	occ	641		15035	Didymictis sp.	genus	40973		Didymictis	genus	40973	Tiffanian	Clarkforkian	61.7	55.8	6294
166596	occ			15048	Protictis cf. haydenianus	species	50959		Protictis haydenianus	species	45728	Tiffanian		61.7	56.8	3717
166597	occ	673		15048	Bryanictis cf. microlestes	species	44716		Bryanictis microlestes	species	45731	Tiffanian		61.7	56.8	6294
166598	occ	674		15048	Carnivora indet.	order	36905		Carnivora	order	36905	Tiffanian		61.7	56.8	6294
166599	occ			15048	Didymictis sp.	genus	40973		Didymictis	genus	40973	Tiffanian		61.7	56.8	3717
166633	occ	34332		15049	Didymictis dellensis	species	45727		Didymictis dellensis	species	45727	Tiffanian		61.7	56.8	63104
166634	occ	34331		15049	Viverravus schaffi	species	358991		Viverravus schaffi	species	50964	Tiffanian		61.7	56.8	63104
166635	occ	685		15049	Viverravus laytoni	species	52664		Viverravus laytoni	species	50960	Tiffanian		61.7	56.8	6294
166636	occ			15049	Viverravinae indet.	subfamily	57926		Viverravinae	subfamily	57926	Tiffanian		61.7	56.8	2953
166658	occ	34188		15057	Viverravus schaffi	species	358991		Viverravus schaffi	species	50964	Tiffanian		61.7	56.8	63104
166684	occ			15064	Protictis sp.	genus	40975		Protictis	genus	97765	Tiffanian		61.7	56.8	2164
166699	occ	697		15065	Viverravus politus	species	52668		Viverravus politus	species	52668	Tiffanian		61.7	56.8	6294
166744	occ	705		15067	Bryanictis microlestes	species	44716		Bryanictis microlestes	species	45731	Tiffanian		61.7	56.8	2165
166745	occ	706		15067	cf. Simpsonictis sp.	genus	40994		Simpsonictis	genus	40994	Tiffanian		61.7	56.8	2385
166748	occ	707		15068	Viverravus politus	species	52668		Viverravus politus	species	52668	Tiffanian		61.7	56.8	6294
166789	occ			15072	Didymictis sp.	genus	40973		Didymictis	genus	40973	Clarkforkian		56.8	55.8	2953
166790	occ	718		15072	Viverravus sp.	genus	40995		Viverravus	genus	40995	Clarkforkian		56.8	55.8	3643
166805	occ	725		15075	Viverravus ? sp.	genus	40995		Viverravus	genus	40995	Clarkforkian		56.8	55.8	6294
166832	occ	740		15079	Viverravus ? sp.	genus	40995		Viverravus	genus	40995	Clarkforkian		56.8	55.8	2953
166847	occ			15080	Didymictis protenus	species	45733		Didymictis protenus	species	47676	Clarkforkian		56.8	55.8	2953
166859	occ	749		15081	Viverravus laytoni	species	52664		Viverravus laytoni	species	50960	Clarkforkian		56.8	55.8	6294
166860	occ			15081	Didymictis proteus	species	45734		Didymictis proteus	species	45734	Clarkforkian		56.8	55.8	2787
166884	occ			15084	Didymictis protenus	species	45733		Didymictis protenus	species	47676	Clarkforkian		56.8	55.8	2953
166885	occ			15084	Uintacyon rudis	species	52561		Uintacyon rudis	species	52561	Clarkforkian		56.8	55.8	2953
166911	occ	761		15085	Didymictis proteus	species	45734		Didymictis proteus	species	45734	Clarkforkian		56.8	55.8	2787
166912	occ	34185		15085	Viverravus cf. laytoni	species	52664		Viverravus laytoni	species	50960	Clarkforkian		56.8	55.8	63104
166913	occ			15085	Uintacyon rudis	species	52561		Uintacyon rudis	species	52561	Clarkforkian		56.8	55.8	2159
166927	occ	766		15087	Didymictis proteus	species	45734		Didymictis proteus	species	45734	Clarkforkian		56.8	55.8	2787
166928	occ			15087	Viverravus politus	species	52668		Viverravus politus	species	52668	Clarkforkian		56.8	55.8	2787
166957	occ	772		15089	Didymictis proteus	species	45734		Didymictis proteus	species	45734	Clarkforkian		56.8	55.8	2787
166971	occ	774		15091	Didymictis proteus	species	45734		Didymictis proteus	species	45734	Clarkforkian		56.8	55.8	2787
166995	occ			15092	Didymictis protenus	species	45733		Didymictis protenus	species	47676	Clarkforkian		56.8	55.8	2536
166996	occ			15092	Viverravus politus	species	52668		Viverravus politus	species	52668	Clarkforkian		56.8	55.8	2536
166997	occ			15092	Viverravus cf. acutus	species	52659		Viverravus acutus	species	52659	Clarkforkian		56.8	55.8	2536
167018	occ			15094	Didymictis protenus	species	45733		Didymictis protenus	species	47676	Clarkforkian		56.8	55.8	2953
167025	occ			15095	Didymictis protenus	species	45733		Didymictis protenus	species	47676	Clarkforkian		56.8	55.8	2953
167035	occ	791		15097	Viverravus acutus	species	52659		Viverravus acutus	species	52659	Clarkforkian		56.8	55.8	2787
167041	occ			15098	Didymictis protenus	species	45733		Didymictis protenus	species	47676	Clarkforkian		56.8	55.8	2953
167056	occ	797		15099	Didymictis proteus	species	45734		Didymictis proteus	species	45734	Clarkforkian		56.8	55.8	2787
167057	occ			15099	Viverravus politus	species	52668		Viverravus politus	species	52668	Clarkforkian		56.8	55.8	2953
167071	occ	802		15101	Didymictis proteus	species	45734		Didymictis proteus	species	45734	Clarkforkian		56.8	55.8	2787
167080	occ			15102	Uintacyon rudis	species	52561		Uintacyon rudis	species	52561	Clarkforkian		56.8	55.8	2953
167087	occ			15103	Didymictis protenus	species	45733		Didymictis protenus	species	47676	Clarkforkian		56.8	55.8	2953
167088	occ			15103	Viverravus politus	species	52668		Viverravus politus	species	52668	Clarkforkian		56.8	55.8	2953
167099	occ			15104	Didymictis protenus	species	45733		Didymictis protenus	species	47676	Clarkforkian		56.8	55.8	2953
167100	occ			15104	Viverravus politus	species	52668		Viverravus politus	species	52668	Clarkforkian		56.8	55.8	2953
167104	occ			15105	Didymictis protenus	species	45733		Didymictis protenus	species	47676	Clarkforkian		56.8	55.8	2953
167107	occ			15106	Uintacyon rudis	species	52561		Uintacyon rudis	species	52561	Clarkforkian		56.8	55.8	2953
167115	occ			15107	Didymictis protenus	species	45733		Didymictis protenus	species	47676	Clarkforkian		56.8	55.8	2953
167116	occ			15107	Uintacyon rudis	species	52561		Uintacyon rudis	species	52561	Clarkforkian		56.8	55.8	2953
167129	occ			15109	Didymictis protenus	species	45733		Didymictis protenus	species	47676	Clarkforkian		56.8	55.8	2953
167130	occ			15109	Viverravus politus	species	52668		Viverravus politus	species	52668	Clarkforkian		56.8	55.8	2953
167139	occ	818		15110	Didymictis proteus	species	45734		Didymictis proteus	species	45734	Clarkforkian		56.8	55.8	2787
167140	occ			15110	Viverravus politus	species	52668		Viverravus politus	species	52668	Clarkforkian		56.8	55.8	2953
167147	occ			15111	Didymictis protenus	species	45733		Didymictis protenus	species	47676	Clarkforkian		56.8	55.8	2953
167163	occ	823		15114	Didymictis proteus	species	45734		Didymictis proteus	species	45734	Clarkforkian		56.8	55.8	2787
167164	occ			15114	Viverravus politus	species	52668		Viverravus politus	species	52668	Clarkforkian		56.8	55.8	2953
167165	occ			15114	Uintacyon rudis	species	52561		Uintacyon rudis	species	52561	Clarkforkian		56.8	55.8	2953
167172	occ	825		15115	Didymictis proteus	species	45734		Didymictis proteus	species	45734	Clarkforkian		56.8	55.8	2787
167175	occ			15116	Didymictis protenus	species	45733		Didymictis protenus	species	47676	Clarkforkian		56.8	55.8	2953
167190	occ	828		15119	Didymictis proteus	species	45734		Didymictis proteus	species	45734	Clarkforkian		56.8	55.8	2787
167204	occ			15121	Didymictis protenus	species	45733		Didymictis protenus	species	47676	Clarkforkian		56.8	55.8	2953
167211	occ			15122	Viverravus politus	species	52668		Viverravus politus	species	52668	Clarkforkian		56.8	55.8	2953
167223	occ			15124	Didymictis protenus	species	45733		Didymictis protenus	species	47676	Clarkforkian		56.8	55.8	2953
167238	occ	839		15126	Didymictis proteus	species	45734		Didymictis proteus	species	45734	Clarkforkian		56.8	55.8	2787
167247	occ			15127	Didymictis protenus	species	45733		Didymictis protenus	species	47676	Clarkforkian		56.8	55.8	2953
167260	occ			15131	Didymictis protenus	species	45733		Didymictis protenus	species	47676	Clarkforkian		56.8	55.8	2953
167274	occ			15132	Didymictis protenus	species	45733		Didymictis protenus	species	47676	Clarkforkian		56.8	55.8	2953
167275	occ			15132	Viverravus acutus	species	52659		Viverravus acutus	species	52659	Clarkforkian		56.8	55.8	2953
167283	occ	34305		15134	Didymictis cf. dellensis	species	45727		Didymictis dellensis	species	45727	Clarkforkian		56.8	55.8	63104
167288	occ	850		15135	Didymictis proteus	species	45734		Didymictis proteus	species	45734	Clarkforkian		56.8	55.8	2787
167292	occ			15136	Didymictis protenus	species	45733		Didymictis protenus	species	47676	Clarkforkian		56.8	55.8	2953
167310	occ	859		15140	Didymictis proteus	species	45734		Didymictis proteus	species	45734	Clarkforkian		56.8	55.8	2787
167331	occ			15146	Viverravus politus	species	52668		Viverravus politus	species	52668	Clarkforkian		56.8	55.8	2953
167350	occ			15148	Didymictis protenus	species	45733		Didymictis protenus	species	47676	Clarkforkian		56.8	55.8	2953
167358	occ			15150	Viverravus politus	species	52668		Viverravus politus	species	52668	Clarkforkian		56.8	55.8	2787
167359	occ			15150	Didymictis protenus	species	45733		Didymictis protenus	species	47676	Clarkforkian		56.8	55.8	2953
167369	occ	876		15151	Didymictis proteus	species	45734		Didymictis proteus	species	45734	Clarkforkian		56.8	55.8	2787
167383	occ			15152	Viverravus laytoni	species	52664		Viverravus laytoni	species	50960	Clarkforkian		56.8	55.8	2787
167384	occ	880		15152	Didymictis proteus	species	45734		Didymictis proteus	species	45734	Clarkforkian		56.8	55.8	2787
167387	occ			15153	Didymictis protenus	species	45733		Didymictis protenus	species	47676	Clarkforkian		56.8	55.8	2953
167405	occ	885		15155	Didymictis proteus	species	45734		Didymictis proteus	species	45734	Clarkforkian		56.8	55.8	2787
167419	occ	891		15156	Didymictis proteus	species	45734		Didymictis proteus	species	45734	Clarkforkian		56.8	55.8	2787
167420	occ			15156	Uintacyon rudis	species	52561		Uintacyon rudis	species	52561	Clarkforkian		56.8	55.8	2953
167445	occ	898		15159	Didymictis proteus	species	45734		Didymictis proteus	species	45734	Clarkforkian		56.8	55.8	2787
167463	occ			15162	Didymictis protenus	species	45733		Didymictis protenus	species	47676	Clarkforkian		56.8	55.8	2953
167469	occ			15163	Uintacyon rudis	species	52561		Uintacyon rudis	species	52561	Clarkforkian		56.8	55.8	2953
167479	occ	904		15165	Didymictis proteus	species	45734		Didymictis proteus	species	45734	Clarkforkian		56.8	55.8	2787
167486	occ			15166	Didymictis protenus	species	45733		Didymictis protenus	species	47676	Clarkforkian		56.8	55.8	2953
167494	occ			15167	Didymictis protenus	species	45733		Didymictis protenus	species	47676	Clarkforkian		56.8	55.8	2953
167495	occ			15167	Viverravus politus	species	52668		Viverravus politus	species	52668	Clarkforkian		56.8	55.8	2953
167500	occ	34308		15168	Didymictis cf. dellensis	species	45727		Didymictis dellensis	species	45727	Clarkforkian		56.8	55.8	63104
167506	occ			15170	Didymictis protenus	species	45733		Didymictis protenus	species	47676	Clarkforkian		56.8	55.8	2953
167516	occ			15171	Didymictis protenus	species	45733		Didymictis protenus	species	47676	Clarkforkian		56.8	55.8	2953
167528	occ	913		15173	Didymictis proteus	species	45734		Didymictis proteus	species	45734	Clarkforkian		56.8	55.8	2787
167535	occ	915		15174	Didymictis proteus	species	45734		Didymictis proteus	species	45734	Clarkforkian		56.8	55.8	2787
167546	occ			15177	Didymictis ? sp.	genus	40973		Didymictis	genus	40973	Clarkforkian		56.8	55.8	2953
167552	occ	34324		15178	Didymictis cf. dellensis	species	45727		Didymictis dellensis	species	45727	Clarkforkian		56.8	55.8	63104
167559	occ			15180	Didymictis protenus	species	45733		Didymictis protenus	species	47676	Clarkforkian		56.8	55.8	2953
167571	occ			15181	Didymictis protenus	species	45733		Didymictis protenus	species	47676	Clarkforkian		56.8	55.8	2953
167582	occ			15183	Viverravus politus	species	52668		Viverravus politus	species	52668	Clarkforkian		56.8	55.8	2953
167596	occ			15185	Didymictis protenus	species	45733		Didymictis protenus	species	47676	Clarkforkian		56.8	55.8	2953
167604	occ			15186	Uintacyon rudis	species	52561		Uintacyon rudis	species	52561	Clarkforkian		56.8	55.8	2953
167616	occ	939		15189	Didymictis proteus	species	45734		Didymictis proteus	species	45734	Clarkforkian		56.8	55.8	2787
167617	occ	940		15189	Viverravus laytoni	species	52664		Viverravus laytoni	species	50960	Clarkforkian		56.8	55.8	2787
167630	occ	945		15191	Didymictis proteus	species	45734		Didymictis proteus	species	45734	Clarkforkian		56.8	55.8	2787
167631	occ	34325		15191	Viverravus laytoni	species	52664		Viverravus laytoni	species	50960	Clarkforkian		56.8	55.8	63104
167632	occ			15191	Uintacyon rudis	species	52561		Uintacyon rudis	species	52561	Clarkforkian		56.8	55.8	2953
167641	occ			15192	Didymictis protenus	species	45733		Didymictis protenus	species	47676	Clarkforkian		56.8	55.8	2953
167642	occ			15192	Viverravus politus	species	52668		Viverravus politus	species	52668	Clarkforkian		56.8	55.8	2787
167651	occ			15193	Didymictis protenus	species	45733		Didymictis protenus	species	47676	Clarkforkian		56.8	55.8	2953
167654	occ	949		15195	Didymictis proteus	species	45734		Didymictis proteus	species	45734	Clarkforkian		56.8	55.8	2787
167667	occ			15198	Didymictis protenus	species	45733		Didymictis protenus	species	47676	Clarkforkian		56.8	55.8	2953
167668	occ			15198	Viverravus politus	species	52668		Viverravus politus	species	52668	Clarkforkian		56.8	55.8	2953
167669	occ			15198	Uintacyon rudis	species	52561		Uintacyon rudis	species	52561	Clarkforkian		56.8	55.8	2953
167676	occ			15199	Viverravus acutus	species	52659		Viverravus acutus	species	52659	Clarkforkian		56.8	55.8	2953
167702	occ			15204	Didymictis ? sp.	genus	40973		Didymictis	genus	40973	Clarkforkian		56.8	55.8	2953
167706	occ			15205	Didymictis protenus	species	45733		Didymictis protenus	species	47676	Clarkforkian		56.8	55.8	2953
167707	occ			15205	Viverravus politus	species	52668		Viverravus politus	species	52668	Clarkforkian		56.8	55.8	2953
167716	occ			15207	Didymictis protenus	species	45733		Didymictis protenus	species	47676	Clarkforkian		56.8	55.8	2953
167717	occ			15207	Viverravus politus	species	52668		Viverravus politus	species	52668	Clarkforkian		56.8	55.8	2953
167718	occ			15207	Uintacyon rudis	species	52561		Uintacyon rudis	species	52561	Clarkforkian		56.8	55.8	2953
167721	occ			15208	Didymictis protenus	species	45733		Didymictis protenus	species	47676	Clarkforkian		56.8	55.8	2953
167725	occ	973		15209	Didymictis proteus	species	45734		Didymictis proteus	species	45734	Clarkforkian		56.8	55.8	2787
167728	occ	34335		15210	Didymictis cf. dellensis	species	45727		Didymictis dellensis	species	45727	Clarkforkian		56.8	55.8	63104
167735	occ	34329		15212	Didymictis cf. dellensis	species	45727		Didymictis dellensis	species	45727	Clarkforkian		56.8	55.8	63104
167753	occ			15217	Didymictis sp.	genus	40973		Didymictis	genus	40973	Clarkforkian		56.8	55.8	1656
167763	occ	986		15220	Miacis sp.	genus	40979		Miacis	genus	40979	Wasatchian		55.8	50.3	6294
167805	occ	999		15225	Didymictis sp.	genus	40973		Didymictis	genus	40973	Wasatchian		55.8	50.3	6294
167806	occ			15225	Viverravus lutosus	species	52665		Viverravus lutosus	species	52665	Wasatchian		55.8	50.3	2078
167823	occ	1006		15231	Didymictis sp.	genus	40973		Didymictis	genus	40973	Wasatchian		55.8	50.3	6294
167885	occ	1033		15252	Didymictis cf. proteus	species	45734		Didymictis proteus	species	45734	Clarkforkian		56.8	55.8	6294
167905	occ	1040		15254	Didymictis cf. proteus	species	45734		Didymictis proteus	species	45734	Clarkforkian		56.8	55.8	6294
167933	occ	1050		15262	Didymictis sp.	genus	40973		Didymictis	genus	40973	Wasatchian		55.8	50.3	6294
167934	occ	1051		15262	Miacis sp.	genus	40979		Miacis	genus	40979	Wasatchian		55.8	50.3	6294
167950	occ	1056		15267	Didymictis sp.	genus	40973		Didymictis	genus	40973	Wasatchian		55.8	50.3	6294
167968	occ	1060		15273	Didymictis sp.	genus	40973		Didymictis	genus	40973	Wasatchian		55.8	50.3	6294
167995	occ			15278	Miacis latidens	species	48488		Miacis latidens	species	48488	Wasatchian		55.8	50.3	2078
168008	occ			15282	Miacidae indet.	family	40978		Miacidae	family	40978	Wasatchian		55.8	50.3	2078
168013	occ			15286	Uintacyon cf. massetericus	species	52557		Uintacyon massetericus	species	45730	Wasatchian		55.8	50.3	2078
168031	occ	1079		15291	Didymictis sp.	genus	40973		Didymictis	genus	40973	Wasatchian		55.8	50.3	6294
168038	occ			15293	Miacis latidens	species	48488		Miacis latidens	species	48488	Wasatchian		55.8	50.3	2078
168058	occ	1087		15299	Didymictis sp.	genus	40973		Didymictis	genus	40973	Wasatchian		55.8	50.3	6294
168071	occ	1090		15308	Didymictis sp.	genus	40973		Didymictis	genus	40973	Wasatchian		55.8	50.3	6294
168119	occ			15327	Uintacyon asodes	species	52551		Uintacyon asodes	species	52551	Wasatchian		55.8	50.3	2078
168123	occ			15328	Vulpavus cf. australis	species	52674		Vulpavus australis	species	52674	Wasatchian		55.8	50.3	2078
168140	occ	1109		15334	Didymictis sp.	genus	40973		Didymictis	genus	40973	Wasatchian		55.8	50.3	6294
168186	occ	1126		15347	Didymictis cf. proteus	species	45734		Didymictis proteus	species	45734	Clarkforkian		56.8	55.8	6294
168193	occ	1129		15349	Didymictis sp.	genus	40973		Didymictis	genus	40973	Wasatchian		55.8	50.3	6294
168203	occ	1132		15350	Didymictis sp.	genus	40973		Didymictis	genus	40973	Wasatchian		55.8	50.3	6294
168204	occ			15350	Viverravus cf. politus	species	52668		Viverravus politus	species	52668	Wasatchian		55.8	50.3	2078
168205	occ			15350	Uintacyon cf. massetericus	species	52557		Uintacyon massetericus	species	45730	Wasatchian		55.8	50.3	2078
168240	occ	1147		15357	Didymictis sp.	genus	40973		Didymictis	genus	40973	Wasatchian		55.8	50.3	6294
168292	occ	1171		15371	Didymictis sp.	genus	40973		Didymictis	genus	40973	Wasatchian		55.8	50.3	6294
168299	occ	1176		15372	Didymictis sp.	genus	40973		Didymictis	genus	40973	Wasatchian		55.8	50.3	6294
168311	occ	1181		15374	Didymictis sp.	genus	40973		Didymictis	genus	40973	Wasatchian		55.8	50.3	6294
168321	occ	1185		15375	Didymictis sp.	genus	40973		Didymictis	genus	40973	Wasatchian		55.8	50.3	6294
168325	occ	1187		15376	Didymictis sp.	genus	40973		Didymictis	genus	40973	Wasatchian		55.8	50.3	6294
168399	occ			15393	Miacis latidens	species	48488		Miacis latidens	species	48488	Wasatchian		55.8	50.3	2078
168417	occ			15401	Miacis latidens	species	48488		Miacis latidens	species	48488	Wasatchian		55.8	50.3	2078
168451	occ			15413	Didymictis altidens	species	45724		Didymictis altidens	species	45724	Wasatchian		55.8	50.3	2078
168452	occ			15413	Vulpavus cf. australis	species	52674		Vulpavus australis	species	52674	Wasatchian		55.8	50.3	2078
168453	occ			15413	Vulpavus canavus	species	52675		Vulpavus canavus	species	48480	Wasatchian		55.8	50.3	2078
168471	occ			15417	Didymictis cf. altidens	species	45724		Didymictis altidens	species	45724	Wasatchian		55.8	50.3	2078
168494	occ			15423	Uintacyon edax	species	52554	recombined as	Miacis edax	species	52554	Bridgerian		50.3	46.2	2078
168497	occ			15425	Didymictis altidens	species	45724		Didymictis altidens	species	45724	Wasatchian		55.8	50.3	2078
168501	occ	1239		15427	Didymictis sp.	genus	40973		Didymictis	genus	40973	Wasatchian		55.8	50.3	6294
168504	occ			15429	Didymictis protenus	species	45733		Didymictis protenus	species	47676	Wasatchian		55.8	50.3	1915
168549	occ			15439	Didymictis sp.	genus	40973		Didymictis	genus	40973	Wasatchian		55.8	50.3	1556
168562	occ			15441	Uintacyon massetericus	species	52557		Uintacyon massetericus	species	45730	Wasatchian		55.8	50.3	1556
168615	occ	1275		15448	Viverravidae indet.	family	40992		Viverravidae	family	40992	Wasatchian		55.8	50.3	6294
168651	occ			15450	Viverravus acutus	species	52659		Viverravus acutus	species	52659	Wasatchian		55.8	50.3	2528
168652	occ			15450	Miacis exiguus	species	48483		Miacis exiguus	species	48483	Wasatchian		55.8	50.3	2528
168680	occ			15451	Miacidae indet.	family	40978		Miacidae	family	40978	Lysitean	Lostcabinian	55.8	50.3	3018
168696	occ	1306		15452	Didymictis protenus	species	45733		Didymictis protenus	species	47676	Wasatchian		55.8	50.3	6294
168705	occ	18935		15454	Viverravus lutosus	species	52665		Viverravus lutosus	species	52665	Wasatchian		55.8	50.3	19815
168724	occ	1318		15455	Didymictis sp.	genus	40973		Didymictis	genus	40973	Wasatchian		55.8	50.3	6294
168725	occ			15455	Viverravus cf. acutus	species	52659		Viverravus acutus	species	52659	Wasatchian		55.8	50.3	1618
168726	occ			15455	cf. Vulpavus sp.	genus	40991		Vulpavus	genus	40991	Wasatchian		55.8	50.3	1618
168775	occ			15458	Didymictis sp.	genus	40973		Didymictis	genus	40973	Wasatchian		55.8	50.3	7530
168783	occ			15462	Viverravus ? sp.	genus	40995		Viverravus	genus	40995	Wasatchian		55.8	50.3	1376
168814	occ	1345		15468	Didymictis sp.	genus	40973		Didymictis	genus	40973	Wasatchian		55.8	50.3	6294
168815	occ			15468	Miacis exiguus	species	48483		Miacis exiguus	species	48483	Wasatchian		55.8	50.3	1333
168835	occ			15472	Miacis exiguus	species	48483		Miacis exiguus	species	48483	Wasatchian		55.8	50.3	1333
168849	occ	1358		15477	Viverravus acutus	species	52659		Viverravus acutus	species	52659	Wasatchian		55.8	50.3	2787
168852	occ	1360		15478	Didymictis sp.	genus	40973		Didymictis	genus	40973	Wasatchian		55.8	50.3	6294
168864	occ	1366		15479	Didymictis sp.	genus	40973		Didymictis	genus	40973	Wasatchian		55.8	50.3	6294
168865	occ			15479	Viverravus acutus	species	52659		Viverravus acutus	species	52659	Wasatchian		55.8	50.3	1618
168866	occ	1367		15479	Vulpavus australis	species	52674		Vulpavus australis	species	52674	Wasatchian		55.8	50.3	6294
168898	occ	1384		15480	Didymictis leptomylus	species	45729		Didymictis leptomylus	species	45729	Wasatchian		55.8	50.3	2787
168899	occ			15480	Viverravus acutus	species	52659		Viverravus acutus	species	52659	Wasatchian		55.8	50.3	2528
168900	occ			15480	Miacis exiguus	species	48483		Miacis exiguus	species	48483	Wasatchian		55.8	50.3	2528
168916	occ	1393		15484	Didymictis sp.	genus	40973		Didymictis	genus	40973	Wasatchian		55.8	50.3	6294
168953	occ	1411		15485	Didymictis leptomylus	species	45729		Didymictis leptomylus	species	45729	Wasatchian		55.8	50.3	2787
168954	occ			15485	Viverravus acutus	species	52659		Viverravus acutus	species	52659	Wasatchian		55.8	50.3	2528
168955	occ			15485	Miacis exiguus	species	48483		Miacis exiguus	species	48483	Wasatchian		55.8	50.3	2528
168967	occ			15486	Didymictis altidens	species	45724		Didymictis altidens	species	45724	Wasatchian		55.8	50.3	3596
168968	occ			15486	Miacis latidens	species	48488		Miacis latidens	species	48488	Wasatchian		55.8	50.3	3596
168969	occ			15486	Vulpavus sp.	genus	40991		Vulpavus	genus	40991	Wasatchian		55.8	50.3	3596
169027	occ	1439		15491	Didymictis sp.	genus	40973		Didymictis	genus	40973	Wasatchian		55.8	50.3	6294
169029	occ			15491	Viverravus cf. acutus	species	52659		Viverravus acutus	species	52659	Wasatchian		55.8	50.3	1112
169030	occ			15491	Viverravus politus	species	52668		Viverravus politus	species	52668	Wasatchian		55.8	50.3	1112
169031	occ	1440		15491	Uintacyon rudis	species	52561		Uintacyon rudis	species	52561	Wasatchian		55.8	50.3	6294
169032	occ	1441		15491	Miacis sp.	genus	40979		Miacis	genus	40979	Wasatchian		55.8	50.3	6294
169080	occ	1459		15493	Didymictis sp.	genus	40973		Didymictis	genus	40973	Wasatchian		55.8	50.3	6294
169081	occ			15493	Viverravus acutus	species	52659		Viverravus acutus	species	52659	Wasatchian		55.8	50.3	2953
169082	occ	1460		15493	Uintacyon rudis	species	52561		Uintacyon rudis	species	52561	Wasatchian		55.8	50.3	1650
169083	occ	1461		15493	Miacidae indet.	family	40978		Miacidae	family	40978	Wasatchian		55.8	50.3	6294
169084	occ			15493	Miacidae indet.	family	40978		Miacidae	family	40978	Wasatchian		55.8	50.3	2953
169098	occ	1467		15495	Oodectes sp.	genus	40981		Oodectes	genus	40981	Wasatchian		55.8	50.3	6294
169099	occ			15495	Didymictis leptomylus	species	45729		Didymictis leptomylus	species	45729	Wasatchian		55.8	50.3	3021
169100	occ			15495	Viverravus sp.	genus	40995		Viverravus	genus	40995	Wasatchian		55.8	50.3	3021
169127	occ			15503	Didymictis leptomylus	species	45729		Didymictis leptomylus	species	45729	Wasatchian		55.8	50.3	3021
169158	occ	1480		15504	Didymictis sp.	genus	40973		Didymictis	genus	40973	Wasatchian		55.8	50.3	6294
169159	occ			15504	Viverravus acutus	species	52659		Viverravus acutus	species	52659	Wasatchian		55.8	50.3	2953
169160	occ	1481		15504	Miacidae indet.	family	40978		Miacidae	family	40978	Wasatchian		55.8	50.3	6294
169173	occ	1486		15505	Oodectes sp.	genus	40981		Oodectes	genus	40981	Wasatchian		55.8	50.3	6294
169175	occ			15505	Didymictis leptomylus	species	45729		Didymictis leptomylus	species	45729	Wasatchian		55.8	50.3	3021
169176	occ			15505	Viverravus sp.	genus	40995		Viverravus	genus	40995	Wasatchian		55.8	50.3	3021
169199	occ			15507	Viverravus sp.	genus	40995		Viverravus	genus	40995	Wasatchian		55.8	50.3	3021
169208	occ			15507	Didymictis leptomylus	species	45729		Didymictis leptomylus	species	45729	Wasatchian		55.8	50.3	3021
169209	occ			15507	Viverravus sp.	genus	40995		Viverravus	genus	40995	Wasatchian		55.8	50.3	3021
169221	occ			15507	Uintacyon massetericus	species	52557		Uintacyon massetericus	species	45730	Wasatchian		55.8	50.3	3021
169242	occ			15509	Didymictis leptomylus	species	45729		Didymictis leptomylus	species	45729	Wasatchian		55.8	50.3	3021
169260	occ			15510	Viverravus sp.	genus	40995		Viverravus	genus	40995	Wasatchian		55.8	50.3	3021
169279	occ			15510	Didymictis leptomylus	species	45729		Didymictis leptomylus	species	45729	Wasatchian		55.8	50.3	3021
169280	occ			15510	Viverravus sp.	genus	40995		Viverravus	genus	40995	Wasatchian		55.8	50.3	3021
169281	occ			15510	Viverravus sp.	genus	40995		Viverravus	genus	40995	Wasatchian		55.8	50.3	3021
169298	occ			15510	Uintacyon massetericus	species	52557		Uintacyon massetericus	species	45730	Wasatchian		55.8	50.3	3021
169312	occ			15511	Didymictis leptomylus	species	45729		Didymictis leptomylus	species	45729	Wasatchian		55.8	50.3	3021
169333	occ			15512	Didymictis leptomylus	species	45729		Didymictis leptomylus	species	45729	Wasatchian		55.8	50.3	3021
169344	occ			15512	Uintacyon massetericus	species	52557		Uintacyon massetericus	species	45730	Wasatchian		55.8	50.3	3021
169360	occ			15513	Didymictis leptomylus	species	45729		Didymictis leptomylus	species	45729	Wasatchian		55.8	50.3	3021
169363	occ	1527		15513	Miacis sp.	genus	40979		Miacis	genus	40979	Wasatchian		55.8	50.3	6294
169373	occ			15514	Viverravus acutus/gracilis informal	species	40995	species not entered	Viverravus	genus	40995	Wasatchian		55.8	50.3	3021
169377	occ			15514	Didymictis leptomylus	species	45729		Didymictis leptomylus	species	45729	Wasatchian		55.8	50.3	3021
169378	occ			15514	Viverravus sp.	genus	40995		Viverravus	genus	40995	Wasatchian		55.8	50.3	3021
169388	occ			15514	Uintacyon massetericus	species	52557		Uintacyon massetericus	species	45730	Wasatchian		55.8	50.3	3021
169416	occ			15515	Viverravus acutus	species	52659		Viverravus acutus	species	52659	Wasatchian		55.8	50.3	2953
169417	occ	1545		15515	Uintacyon rudis	species	52561		Uintacyon rudis	species	52561	Wasatchian		55.8	50.3	1650
169418	occ			15515	Miacidae indet.	family	40978		Miacidae	family	40978	Wasatchian		55.8	50.3	2953
169430	occ			15516	Viverravus sp.	genus	40995		Viverravus	genus	40995	Wasatchian		55.8	50.3	3021
169438	occ			15516	Didymictis leptomylus	species	45729		Didymictis leptomylus	species	45729	Wasatchian		55.8	50.3	3021
169439	occ			15516	Viverravus sp.	genus	40995		Viverravus	genus	40995	Wasatchian		55.8	50.3	3021
169444	occ	1556		15516	Miacis sp.	genus	40979		Miacis	genus	40979	Wasatchian		55.8	50.3	6294
169445	occ			15516	Vassacyon promicrodon	species	52632		Vassacyon promicrodon	species	52558	Wasatchian		55.8	50.3	3021
169463	occ			15517	Viverravus sp.	genus	40995		Viverravus	genus	40995	Wasatchian		55.8	50.3	3021
169468	occ			15517	Vassacyon promicrodon	species	52632		Vassacyon promicrodon	species	52558	Wasatchian		55.8	50.3	3021
169481	occ			15518	Viverravus sp.	genus	40995		Viverravus	genus	40995	Wasatchian		55.8	50.3	3021
169484	occ			15518	Didymictis leptomylus	species	45729		Didymictis leptomylus	species	45729	Wasatchian		55.8	50.3	3021
169487	occ			15518	Vulpavus australis	species	52674		Vulpavus australis	species	52674	Wasatchian		55.8	50.3	3021
169505	occ			15519	Didymictis leptomylus	species	45729		Didymictis leptomylus	species	45729	Wasatchian		55.8	50.3	3021
169506	occ			15519	Didymictis sp.	genus	40973		Didymictis	genus	40973	Wasatchian		55.8	50.3	3021
169514	occ			15520	Viverravus sp.	genus	40995		Viverravus	genus	40995	Wasatchian		55.8	50.3	3021
169520	occ			15520	Viverravus sp.	genus	40995		Viverravus	genus	40995	Wasatchian		55.8	50.3	3021
169524	occ			15520	Didymictis sp.	genus	40973		Didymictis	genus	40973	Wasatchian		55.8	50.3	3021
169525	occ	1576		15520	Miacis sp.	genus	40979		Miacis	genus	40979	Wasatchian		55.8	50.3	6294
169534	occ			15520	Uintacyon massetericus	species	52557		Uintacyon massetericus	species	45730	Wasatchian		55.8	50.3	3021
169556	occ			15522	Viverravus sp.	genus	40995		Viverravus	genus	40995	Wasatchian		55.8	50.3	3021
169564	occ			15522	Didymictis sp.	genus	40973		Didymictis	genus	40973	Wasatchian		55.8	50.3	3021
169565	occ			15522	Vulpavus australis	species	52674		Vulpavus australis	species	52674	Wasatchian		55.8	50.3	3021
169574	occ			15522	Uintacyon massetericus	species	52557		Uintacyon massetericus	species	45730	Wasatchian		55.8	50.3	3021
169589	occ			15523	Viverravus sp.	genus	40995		Viverravus	genus	40995	Wasatchian		55.8	50.3	3021
169615	occ			15524	Viverravus sp.	genus	40995		Viverravus	genus	40995	Wasatchian		55.8	50.3	3021
169623	occ			15524	Didymictis sp.	genus	40973		Didymictis	genus	40973	Wasatchian		55.8	50.3	3021
169649	occ			15529	Viverravus sp.	genus	40995		Viverravus	genus	40995	Wasatchian		55.8	50.3	3021
169662	occ			15531	Viverravus sp.	genus	40995		Viverravus	genus	40995	Wasatchian		55.8	50.3	3021
169670	occ			15531	Didymictis sp.	genus	40973		Didymictis	genus	40973	Wasatchian		55.8	50.3	3021
169671	occ			15531	Vulpavus australis	species	52674		Vulpavus australis	species	52674	Wasatchian		55.8	50.3	3021
169702	occ			15532	Didymictis sp.	genus	40973		Didymictis	genus	40973	Wasatchian		55.8	50.3	3021
169703	occ			15532	Vulpavus australis	species	52674		Vulpavus australis	species	52674	Wasatchian		55.8	50.3	3021
169733	occ			15534	Viverravus acutus	species	52659		Viverravus acutus	species	52659	Wasatchian		55.8	50.3	2787
169739	occ			15534	Didymictis protenus	species	45733		Didymictis protenus	species	47676	Wasatchian		55.8	50.3	2787
169740	occ	1641		15534	Miacis petilus	species	48493		Miacis petilus	species	48493	Wasatchian		55.8	50.3	1650
169741	occ			15534	Vulpavus australis	species	52674		Vulpavus australis	species	52674	Wasatchian		55.8	50.3	3021
169758	occ			15536	Didymictis sp.	genus	40973		Didymictis	genus	40973	Wasatchian		55.8	50.3	3021
169774	occ			15538	Viverravus sp.	genus	40995		Viverravus	genus	40995	Wasatchian		55.8	50.3	3021
169780	occ			15538	Didymictis sp.	genus	40973		Didymictis	genus	40973	Wasatchian		55.8	50.3	3021
169781	occ			15538	Vulpavus australis	species	52674		Vulpavus australis	species	52674	Wasatchian		55.8	50.3	3021
169789	occ			15538	Uintacyon asodes	species	52551		Uintacyon asodes	species	52551	Wasatchian		55.8	50.3	3021
169798	occ	1661		15540	Miacis sp.	genus	40979		Miacis	genus	40979	Wasatchian		55.8	50.3	6294
169799	occ			15540	Vulpavus australis	species	52674		Vulpavus australis	species	52674	Wasatchian		55.8	50.3	3021
169809	occ			15541	Didymictis sp.	genus	40973		Didymictis	genus	40973	Wasatchian		55.8	50.3	3021
169810	occ			15541	Vulpavus australis	species	52674		Vulpavus australis	species	52674	Wasatchian		55.8	50.3	3021
169833	occ			15542	Didymictis sp.	genus	40973		Didymictis	genus	40973	Wasatchian		55.8	50.3	3021
169834	occ			15542	Vulpavus australis	species	52674		Vulpavus australis	species	52674	Wasatchian		55.8	50.3	3021
169835	occ			15542	Vassacyon promicrodon	species	52632		Vassacyon promicrodon	species	52558	Wasatchian		55.8	50.3	3021
169844	occ			15542	Uintacyon asodes	species	52551		Uintacyon asodes	species	52551	Wasatchian		55.8	50.3	3021
169852	occ			15543	Viverravus sp.	genus	40995		Viverravus	genus	40995	Wasatchian		55.8	50.3	3021
169855	occ			15543	Didymictis protenus	species	45733		Didymictis protenus	species	47676	Wasatchian		55.8	50.3	2787
169856	occ			15543	Vulpavus australis	species	52674		Vulpavus australis	species	52674	Wasatchian		55.8	50.3	3021
169867	occ			15544	Viverravus sp.	genus	40995		Viverravus	genus	40995	Wasatchian		55.8	50.3	3021
169871	occ			15544	Didymictis sp.	genus	40973		Didymictis	genus	40973	Wasatchian		55.8	50.3	3021
169896	occ			15546	Vulpavus australis	species	52674		Vulpavus australis	species	52674	Wasatchian		55.8	50.3	3021
169905	occ			15547	Didymictis sp.	genus	40973		Didymictis	genus	40973	Wasatchian		55.8	50.3	3021
169906	occ			15547	Vulpavus australis	species	52674		Vulpavus australis	species	52674	Wasatchian		55.8	50.3	3021
169922	occ			15548	Viverravus sp.	genus	40995		Viverravus	genus	40995	Wasatchian		55.8	50.3	3021
169933	occ			15548	Didymictis sp.	genus	40973		Didymictis	genus	40973	Wasatchian		55.8	50.3	3021
169934	occ	1696		15548	Miacis petilus	species	48493		Miacis petilus	species	48493	Wasatchian		55.8	50.3	1650
169935	occ			15548	Vulpavus australis	species	52674		Vulpavus australis	species	52674	Wasatchian		55.8	50.3	3021
169936	occ			15548	Vassacyon promicrodon	species	52632		Vassacyon promicrodon	species	52558	Wasatchian		55.8	50.3	3021
169945	occ			15548	Uintacyon asodes	species	52551		Uintacyon asodes	species	52551	Wasatchian		55.8	50.3	3021
169952	occ			15548	Vulpavus canavus	species	52675		Vulpavus canavus	species	48480	Wasatchian		55.8	50.3	3021
169959	occ	1703		15549	Miacis sp.	genus	40979		Miacis	genus	40979	Wasatchian		55.8	50.3	6294
169987	occ			15551	Viverravus sp.	genus	40995		Viverravus	genus	40995	Wasatchian		55.8	50.3	3021
169996	occ			15551	Didymictis sp.	genus	40973		Didymictis	genus	40973	Wasatchian		55.8	50.3	3021
169997	occ	1712		15551	Miacis sp.	genus	40979		Miacis	genus	40979	Wasatchian		55.8	50.3	6294
169998	occ			15551	Vulpavus australis	species	52674		Vulpavus australis	species	52674	Wasatchian		55.8	50.3	3021
169999	occ			15551	Vassacyon promicrodon	species	52632		Vassacyon promicrodon	species	52558	Wasatchian		55.8	50.3	3021
170009	occ			15551	Uintacyon asodes	species	52551		Uintacyon asodes	species	52551	Wasatchian		55.8	50.3	3021
170028	occ			15552	Didymictis sp.	genus	40973		Didymictis	genus	40973	Wasatchian		55.8	50.3	6214
170029	occ			15552	Viverravus cf. acutus	species	52659		Viverravus acutus	species	52659	Wasatchian		55.8	50.3	6214
170030	occ			15552	Vulpavus sp.	genus	40991		Vulpavus	genus	40991	Wasatchian		55.8	50.3	6214
170031	occ			15552	Miacis cf. exiguus	species	48483		Miacis exiguus	species	48483	Wasatchian		55.8	50.3	6214
170060	occ			15553	Viverravus sp.	genus	40995		Viverravus	genus	40995	Wasatchian		55.8	50.3	3021
170067	occ			15553	Didymictis sp.	genus	40973		Didymictis	genus	40973	Wasatchian		55.8	50.3	3021
170068	occ	1727		15553	Miacis sp.	genus	40979		Miacis	genus	40979	Wasatchian		55.8	50.3	6294
170069	occ			15553	Vulpavus australis	species	52674		Vulpavus australis	species	52674	Wasatchian		55.8	50.3	3021
170078	occ			15553	Uintacyon asodes	species	52551		Uintacyon asodes	species	52551	Wasatchian		55.8	50.3	3021
170087	occ			15553	Vulpavus canavus	species	52675		Vulpavus canavus	species	48480	Wasatchian		55.8	50.3	3021
170098	occ			15554	Viverravus sp.	genus	40995		Viverravus	genus	40995	Wasatchian		55.8	50.3	3021
170102	occ	1735		15554	Oodectes sp.	genus	40981		Oodectes	genus	40981	Wasatchian		55.8	50.3	6294
170106	occ			15554	Didymictis sp.	genus	40973		Didymictis	genus	40973	Wasatchian		55.8	50.3	3021
170107	occ	1737		15554	Miacis sp.	genus	40979		Miacis	genus	40979	Wasatchian		55.8	50.3	6294
170108	occ			15554	Vulpavus australis	species	52674		Vulpavus australis	species	52674	Wasatchian		55.8	50.3	3021
170118	occ			15554	Uintacyon asodes	species	52551		Uintacyon asodes	species	52551	Wasatchian		55.8	50.3	3021
170123	occ			15554	Vulpavus canavus	species	52675		Vulpavus canavus	species	48480	Wasatchian		55.8	50.3	3021
170135	occ			15555	Viverravus sp.	genus	40995		Viverravus	genus	40995	Wasatchian		55.8	50.3	3021
170140	occ			15555	Didymictis sp.	genus	40973		Didymictis	genus	40973	Wasatchian		55.8	50.3	3021
170141	occ	1745		15555	Miacis sp.	genus	40979		Miacis	genus	40979	Wasatchian		55.8	50.3	6294
170142	occ			15555	Vulpavus australis	species	52674		Vulpavus australis	species	52674	Wasatchian		55.8	50.3	3021
170149	occ			15555	Uintacyon asodes	species	52551		Uintacyon asodes	species	52551	Wasatchian		55.8	50.3	3021
170152	occ			15555	Vulpavus canavus	species	52675		Vulpavus canavus	species	48480	Wasatchian		55.8	50.3	3021
170168	occ			15556	Viverravus sp.	genus	40995		Viverravus	genus	40995	Wasatchian		55.8	50.3	3021
170174	occ			15556	Didymictis sp.	genus	40973		Didymictis	genus	40973	Wasatchian		55.8	50.3	3021
170175	occ	1754		15556	Miacis sp.	genus	40979		Miacis	genus	40979	Wasatchian		55.8	50.3	6294
170176	occ			15556	Vulpavus australis	species	52674		Vulpavus australis	species	52674	Wasatchian		55.8	50.3	3021
170184	occ			15556	Uintacyon asodes	species	52551		Uintacyon asodes	species	52551	Wasatchian		55.8	50.3	3021
170201	occ			15557	Viverravus sp.	genus	40995		Viverravus	genus	40995	Wasatchian		55.8	50.3	3021
170206	occ	1762		15557	Oodectes sp.	genus	40981		Oodectes	genus	40981	Wasatchian		55.8	50.3	6294
170208	occ			15557	Didymictis sp.	genus	40973		Didymictis	genus	40973	Wasatchian		55.8	50.3	3021
170209	occ	1763		15557	Miacis sp.	genus	40979		Miacis	genus	40979	Wasatchian		55.8	50.3	6294
170210	occ			15557	Vulpavus australis	species	52674		Vulpavus australis	species	52674	Wasatchian		55.8	50.3	3021
170211	occ			15557	Vassacyon promicrodon	species	52632		Vassacyon promicrodon	species	52558	Wasatchian		55.8	50.3	3021
170218	occ			15557	Uintacyon asodes	species	52551		Uintacyon asodes	species	52551	Wasatchian		55.8	50.3	3021
170223	occ			15557	Vulpavus canavus	species	52675		Vulpavus canavus	species	48480	Wasatchian		55.8	50.3	3021
[truncated: 12,793 more rows]
